# Supplementary material for: A stabilized MERS-CoV spike ferritin nanoparticle vaccine elicits robust and protective neutralizing antibody responses
Source: Nat Commun. 2026 Feb 5;17:1750. doi: 10.1038/s41467-026-68458-5 (PMC12913901; doi:10.1038/s41467-026-68458-5)
Supplement: Supplementary file 6 — Source Data [file 41467_2026_68458_MOESM6_ESM.xlsx]

## Sheet: Figure 2
Figure 2A: unprocessed SDS-PAGE gel image								Figure 2B															Figure 2C								Figure 2D								Figure 2F
								SEC-MALS (UV signal)							SEC-MALS (Light Scattering signal)								DLS								DSF								BLI
								Time (min)	MERS-1227			MERS-1236			Time (min)	MERS-1227			MERS-1236				Diameter (nm)	MERS-1227			MERS-1236				Temperature (˚C)	MERS-1227			MERS-1236					JC57-14				CDC2-C2					G2
								0.0048	0.00059288	0.00047189	0.00055255	0.0005896	0.0004995	0.000566	-0.252723	0.0136943	0.013677	0.0137231	0.0133804	0.0135023	0.0136504		1.06734	0	0	0	0	0	0		25.002	-0.00055	-0.00095	-0.0003	-0.00106	-0.0003	-0.0007		time (s)	MERS-1227		MERS-1236		time (s)	MERS-1227		MERS-1236		time (s)
								0.0133333	0.00060817	0.00055132	0.00058765	0.00060612	0.00054783	0.00059411	-0.24419	0.0139458	0.0136007	0.013756	0.0133923	0.0135239	0.0135096		1.22718	0	0	0	0	0	0		25.1858	-0.00056	-0.00094	-0.00032	-0.00105	-0.00034	-0.00071		0	0.0192384	0.024651	0.0135172	0.0172631	0	0.0132663	0.0142666	0.00779151	0.018091	0
								0.0218667	0.0006131	0.00059288	0.00060653	0.00061146	0.00059391	0.00060838	-0.235656	0.0137862	0.0136036	0.0137065	0.0134751	0.0134615	0.0134713		1.41096	0	0	0	0	0	0		25.3695	-0.00058	-0.00092	-0.00034	-0.00104	-0.00038	-0.00072		0.2	0.0202331	0.025401	0.0174725	0.0208316	0.2	0.0143333	0.0153163	0.0110953	0.021624	0.2
								0.0304	0.00060961	0.00058365	0.0005976	0.00061299	0.00059504	0.00060325	-0.227123	0.0136917	0.0138135	0.0137239	0.0134548	0.0134246	0.0134356		1.62226	0	0	0	0	0	0		25.5532	-0.00059	-0.00091	-0.00036	-0.00104	-0.00042	-0.00072		0.4	0.0218826	0.0266605	0.0227503	0.0260156	0.4	0.0158087	0.0166479	0.0159202	0.0260886	0.4
								0.0389333	0.00061125	0.00058159	0.00058898	0.00060961	0.00058262	0.00060048	-0.21859	0.0136563	0.0138628	0.0138771	0.0133615	0.0135637	0.0134021		1.86521	0	0	0	0	0	0		25.737	-0.00061	-0.0009	-0.00038	-0.00103	-0.00046	-0.00073		0.6	0.0237716	0.0281523	0.029199	0.0320072	0.6	0.0174399	0.0182322	0.0212698	0.0313382	0.6
								0.0474667	0.00061741	0.00058908	0.00058324	0.00061063	0.00056989	0.00060632	-0.210056	0.013511	0.0138629	0.01379	0.0134026	0.0134531	0.0134799		2.14453	0	0	0	0	0	0		25.9207	-0.00062	-0.00088	-0.0004	-0.00103	-0.0005	-0.00074		0.8	0.0263458	0.030326	0.0363951	0.0397726	0.8	0.0200171	0.0203215	0.0276341	0.0379036	0.8
								0.056	0.00062141	0.00059339	0.00058806	0.0006092	0.00056887	0.00061669	-0.201523	0.0134592	0.0137305	0.013647	0.013424	0.0134518	0.0136651		2.46569	0	0	0	0	0	0		26.1044	-0.00064	-0.00087	-0.00042	-0.00102	-0.00054	-0.00075		1	0.0293259	0.0331801	0.0449337	0.0484612	1	0.0233756	0.0231371	0.035003	0.0451697	1
								0.0645333	0.00061587	0.00058046	0.00058642	0.00060386	0.00057893	0.00061679	-0.19299	0.0134676	0.0135644	0.0136257	0.0133787	0.0135497	0.0137673		2.83495	0	0	0	0	0	0		26.2882	-0.00065	-0.00086	-0.00044	-0.00101	-0.00058	-0.00076		1.2	0.033132	0.0367389	0.0541967	0.0581192	1.2	0.0271958	0.0256946	0.0431614	0.0533182	1.2
								0.0730667	0.0006172	0.00056784	0.0005858	0.00060776	0.00058087	0.00060715	-0.184456	0.0135183	0.0136183	0.0136189	0.0133377	0.0134311	0.0136003		3.2595	0	0	0	0	0	0		26.4719	-0.00067	-0.00085	-0.00046	-0.00101	-0.00061	-0.00077		1.4	0.0373945	0.0402795	0.064914	0.0688234	1.4	0.0314261	0.0291035	0.0524014	0.0624873	1.4
								0.0816	0.00061843	0.00057113	0.00058662	0.00060017	0.00058241	0.00060643	-0.175923	0.0135359	0.0136121	0.0136916	0.0133203	0.0134173	0.0135036		3.74763	0	0	0	0	0	0		26.6556	-0.00069	-0.00084	-0.00048	-0.001	-0.00065	-0.00078		1.6	0.0417166	0.0445625	0.0760699	0.0807837	1.6	0.0361174	0.0329549	0.0623904	0.072317	1.6
								0.0901333	0.00061813	0.00057656	0.00058929	0.00060242	0.00058498	0.00060314	-0.16739	0.0135744	0.0135864	0.013806	0.0133232	0.0135112	0.0136199		4.30887	0	0	0	0	0	0		26.8393	-0.0007	-0.00083	-0.0005	-0.001	-0.00068	-0.00079		1.8	0.0464079	0.0491318	0.0876195	0.0930097	1.8	0.0415827	0.0372668	0.0731999	0.0823265	1.8
								0.0986667	0.00061813	0.00057431	0.00059709	0.0006093	0.00058754	0.00059955	-0.158856	0.013798	0.0136436	0.0138321	0.0133768	0.0135436	0.0135799		4.95415	0	0	0	0	0	0		27.0231	-0.00072	-0.00082	-0.00052	-0.00099	-0.00072	-0.0008		2	0.0514962	0.0538667	0.0993592	0.105654	2	0.0475437	0.041579	0.0839937	0.0926742	2
								0.1072	0.00061925	0.00056887	0.00059606	0.00060899	0.00057708	0.00059678	-0.150323	0.0134499	0.0136474	0.0137016	0.0134367	0.0135351	0.0135365		5.69607	0	0	0	0	0	0		27.2068	-0.00073	-0.00081	-0.00053	-0.00098	-0.00075	-0.0008		2.2	0.0566762	0.0588208	0.111425	0.118421	2.2	0.0534468	0.0461257	0.0948576	0.103441	2.2
								0.115733	0.00061915	0.00056989	0.0005896	0.00060581	0.00056938	0.00059319	-0.14179	0.0134468	0.0136832	0.0136708	0.0134877	0.0134238	0.0135132		6.5491	0	0	0	0	0	0		27.3905	-0.00075	-0.0008	-0.00055	-0.00097	-0.00079	-0.00081		2.4	0.0616392	0.0632587	0.123677	0.131127	2.4	0.0590947	0.0508374	0.105882	0.114534	2.4
								0.124267	0.00061269	0.00057462	0.00059237	0.0006054	0.00058149	0.0005975	-0.133256	0.0134833	0.013757	0.0136619	0.0134727	0.0134195	0.0135685		7.52987	0	0	0	0	0	0		27.5743	-0.00077	-0.00079	-0.00057	-0.00097	-0.00082	-0.00082		2.6	0.0664013	0.0680042	0.135722	0.143507	2.6	0.0646542	0.0555525	0.116724	0.125245	2.6
								0.1328	0.00060971	0.0005781	0.00059186	0.00060253	0.00060089	0.00061104	-0.124723	0.0134923	0.0137701	0.0136112	0.0134173	0.0134504	0.0135658		8.65752	0	0	0	0	0	0		27.758	-0.00079	-0.00078	-0.00059	-0.00096	-0.00085	-0.00083		2.8	0.0713638	0.0729234	0.147546	0.156468	2.8	0.0702983	0.0600979	0.127715	0.135789	2.8
								0.141333	0.00060961	0.00058087	0.00058796	0.0005936	0.0006015	0.0006052	-0.11619	0.0135298	0.0137349	0.0135568	0.0135031	0.0135056	0.0134754		9.95405	0	0	0	0	0	0		27.9417	-0.00081	-0.00077	-0.00061	-0.00095	-0.00089	-0.00084		3	0.076453	0.0777328	0.160047	0.168828	3	0.0754406	0.0650636	0.138688	0.14615	3
								0.149867	0.00061146	0.00057985	0.00058611	0.00059339	0.00057739	0.00059227	-0.107656	0.0135455	0.0136742	0.0136121	0.0134498	0.0135009	0.0134534		11.4447	0	0	0	0	0	0		28.1255	-0.00083	-0.00076	-0.00063	-0.00094	-0.00092	-0.00085		3.2	0.0814232	0.0830121	0.172011	0.181481	3.2	0.0808449	0.0701503	0.149754	0.156843	3.2
								0.1584	0.00061402	0.0005817	0.00058108	0.00060232	0.00057164	0.00059832	-0.099123	0.0135282	0.0136626	0.0137105	0.0133098	0.0134711	0.0134565		13.1587	0	0	0	0	0	0		28.3092	-0.00085	-0.00075	-0.00065	-0.00094	-0.00095	-0.00086		3.4	0.0861562	0.0881839	0.184023	0.194627	3.4	0.0865541	0.0749691	0.161154	0.167916	3.4
								0.166933	0.00061464	0.00058324	0.00058683	0.00061053	0.00057728	0.00060181	-0.0905897	0.013534	0.0137413	0.0136202	0.0132552	0.0134998	0.0134758		15.1293	0	0	0	0	0	0		28.4929	-0.00086	-0.00073	-0.00067	-0.00094	-0.00099	-0.00087		3.6	0.0912059	0.0935383	0.195729	0.207499	3.6	0.091906	0.0800059	0.172429	0.178513	3.6
								0.175467	0.00061484	0.00057708	0.00059483	0.00060591	0.00056938	0.00059668	-0.0820563	0.0134761	0.0136512	0.0136351	0.0132604	0.0135358	0.0135728		17.395	0.0590594	0	0	0	0	0		28.6767	-0.00088	-0.00072	-0.00069	-0.00094	-0.00101	-0.00088		3.8	0.0960175	0.0992685	0.207131	0.220223	3.8	0.0975227	0.0852981	0.1837	0.189055	3.8
								0.184	0.00061566	0.00056959	0.00059247	0.00060037	0.00056682	0.00059206	-0.073523	0.0134947	0.0136081	0.0137995	0.0133336	0.0137344	0.0136973		20	0.298737	0.123009	0.184628	0.112351	0.0104737	0.0494991		28.8604	-0.00088	-0.00072	-0.00071	-0.00095	-0.00103	-0.00088		4	0.101027	0.10415	0.218777	0.232539	4	0.103013	0.0904592	0.195379	0.200094	4
								0.192533	0.000617	0.00056558	0.00058826	0.00059955	0.00057954	0.00059165	-0.0649897	0.0136157	0.0137725	0.013633	0.0133883	0.0136294	0.0137551		22.9951	2.55096	2.20282	2.25386	1.96634	1.52686	1.62107		29.0441	-0.00088	-0.00071	-0.00073	-0.00096	-0.00105	-0.00088		4.2	0.105595	0.109058	0.230108	0.245089	4.2	0.108272	0.0953002	0.207392	0.210815	4.2
								0.201067	0.00062808	0.00056948	0.00058991	0.00060294	0.00058118	0.00059637	-0.0564563	0.0136268	0.0137986	0.0135781	0.0134442	0.0134418	0.0135432		26.4388	7.23814	6.3686	6.38445	6.01585	5.45474	5.62003		29.2279	-0.00088	-0.00071	-0.00074	-0.00097	-0.00106	-0.00087		4.4	0.110806	0.114256	0.241374	0.257725	4.4	0.113543	0.100669	0.218874	0.221585	4.4
								0.2096	0.0006212	0.00057369	0.00059001	0.00060581	0.0005819	0.00059545	-0.047923	0.0136058	0.013652	0.0136504	0.0135885	0.0134044	0.0135435		30.3982	12.3957	11.0433	10.9824	10.7899	10.3509	10.5156		29.4116	-0.00087	-0.0007	-0.00075	-0.00098	-0.00107	-0.00086		4.6	0.11576	0.119184	0.252714	0.269698	4.6	0.118789	0.105888	0.229705	0.23247	4.6
								0.218133	0.00061166	0.00057102	0.00059227	0.00060222	0.00057851	0.00060643	-0.0393897	0.0135048	0.0136376	0.0136759	0.0134442	0.013441	0.0134851		34.9506	15.6287	14.3016	14.0929	14.3145	14.0799	14.0929		29.5953	-0.00086	-0.00071	-0.00076	-0.00098	-0.00108	-0.00086		4.8	0.120892	0.124489	0.263714	0.282862	4.8	0.124781	0.110895	0.241088	0.243319	4.8
								0.226667	0.00061679	0.00057677	0.00059052	0.00060386	0.00057451	0.00060725	-0.0308563	0.0135337	0.0136807	0.0136554	0.0133514	0.0135803	0.0135034		40.1847	15.4602	14.8288	14.4063	15.1459	15.0291	14.7405		29.7791	-0.00086	-0.00072	-0.00076	-0.00099	-0.00108	-0.00085		5	0.126311	0.130208	0.275003	0.294985	5	0.130232	0.115997	0.252259	0.25395	5
								0.2352	0.00060807	0.00057646	0.00058488	0.00060366	0.0005859	0.00059617	-0.022323	0.0135945	0.0136689	0.01368	0.0133522	0.0135795	0.0136722		46.2026	11.9938	12.433	11.7993	12.9592	12.8058	12.1821		29.9628	-0.00085	-0.00073	-0.00077	-0.00099	-0.00107	-0.00084		5.2	0.131498	0.135416	0.286137	0.307455	5.2	0.135722	0.120825	0.263655	0.264797	5.2
								0.243733	0.00061258	0.00056989	0.00059134	0.00060243	0.0005781	0.00059545	-0.0137897	0.0135911	0.0137045	0.0136218	0.0133713	0.0135315	0.0136187		53.1218	6.85512	8.0984	7.38014	8.66347	8.38015	7.59275		30.1465	-0.00085	-0.00074	-0.00077	-0.00099	-0.00107	-0.00083		5.4	0.136327	0.14009	0.297495	0.319632	5.4	0.141356	0.126667	0.274861	0.275965	5.4
								0.252267	0.00062685	0.00058529	0.00059422	0.00060848	0.00056784	0.00059073	-0.0052563	0.0135013	0.013599	0.0136025	0.0134053	0.0134391	0.0134163		61.0771	2.42827	3.59305	3.03497	4.04222	3.67728	3.07976		30.3303	-0.00085	-0.00075	-0.00077	-0.00098	-0.00105	-0.00082		5.6	0.14123	0.145505	0.308684	0.332286	5.6	0.147167	0.132	0.286049	0.286623	5.6
								0.2608	0.00061792	0.00059319	0.00058826	0.00061094	0.00057472	0.00058919	0.00327698	0.0135187	0.0135867	0.0136737	0.0134395	0.0134342	0.0134617		70.2238	0.447378	0.680036	0.508154	0.94661	0.662203	0.546937		30.514	-0.00085	-0.00076	-0.00078	-0.00097	-0.00104	-0.00082		5.8	0.146773	0.150313	0.320049	0.343986	5.8	0.153403	0.137445	0.29718	0.296988	5.8
								0.269333	0.00060386	0.00058159	0.00058344	0.00060643	0.00058385	0.00060058	0.0118103	0.0135677	0.0136007	0.0136971	0.0135008	0.0137738	0.0135048		80.7403	0.212321	0	0.0721465	0.0917818	0	0		30.6977	-0.00086	-0.00078	-0.00079	-0.00096	-0.00102	-0.00081		6	0.151676	0.155225	0.331746	0.355717	6	0.159224	0.142372	0.307389	0.307683	6
								0.277867	0.00060294	0.00057256	0.00058159	0.00060602	0.00058631	0.00060037	0.0203437	0.0135288	0.0135581	0.0136311	0.0134211	0.0136895	0.013532		92.8318	0.0753915	0	0	0	0	0		30.8814	-0.00086	-0.00078	-0.0008	-0.00095	-0.00101	-0.00081		6.2	0.156712	0.160024	0.343044	0.367737	6.2	0.165092	0.147908	0.317963	0.318414	6.2
								0.2864	0.00061382	0.00057174	0.00058621	0.00060817	0.00058683	0.00059647	0.028877	0.0135258	0.0135812	0.0136179	0.0134416	0.0134167	0.0134349		106.734	0.00955404	0	0	0	0	0		31.0652	-0.00086	-0.00079	-0.00081	-0.00094	-0.00099	-0.00082		6.4	0.162065	0.164829	0.353823	0.379648	6.4	0.170762	0.1529	0.328409	0.328718	6.4
								0.294933	0.00061946	0.00057975	0.00058919	0.0005974	0.00057739	0.0006016	0.0374103	0.0134411	0.0136011	0.0136583	0.0133701	0.0135037	0.0134425		122.718	0	0	0	0	0	0		31.2489	-0.00086	-0.00079	-0.00082	-0.00094	-0.00098	-0.00082		6.6	0.166993	0.169574	0.365054	0.391269	6.6	0.176595	0.158377	0.339231	0.338509	6.6
								0.303467	0.00060858	0.00057769	0.00058919	0.00059883	0.00056815	0.00059463	0.0459437	0.0134595	0.0136747	0.013622	0.0133573	0.0138289	0.0135257		141.096	0	0	0	0	0	0		31.4326	-0.00085	-0.00079	-0.00083	-0.00094	-0.00096	-0.00083		6.8	0.172322	0.174344	0.375939	0.402998	6.8	0.182349	0.163797	0.349736	0.348248	6.8
								0.312	0.00060797	0.00057133	0.00058539	0.00060437	0.00057123	0.00059216	0.054477	0.013697	0.0136932	0.0135853	0.0134359	0.0135776	0.0135318		162.226	0	0	0	0	0	0		31.6164	-0.00084	-0.00078	-0.00084	-0.00094	-0.00095	-0.00083		7	0.177711	0.179188	0.387093	0.414424	7	0.188153	0.169051	0.360117	0.357792	7
								0.320533	0.00061022	0.00056558	0.00058354	0.00060602	0.00057102	0.0005975	0.0630103	0.0136718	0.0136364	0.0136223	0.0135027	0.0135107	0.0135341		186.521	0	0	0	0	0	0		31.8001	-0.00083	-0.00077	-0.00085	-0.00094	-0.00093	-0.00084		7.2	0.183136	0.184486	0.39759	0.426026	7.2	0.194171	0.174245	0.370199	0.367955	7.2
								0.329067	0.00061474	0.00056671	0.00058949	0.00060889	0.00057379	0.00060499	0.0715437	0.0135624	0.0136162	0.0137951	0.0135197	0.0134664	0.013605		214.453	0	0	0	0	0	0.00031131		31.9838	-0.00082	-0.00077	-0.00086	-0.00095	-0.00092	-0.00085		7.4	0.188428	0.189423	0.408081	0.437848	7.4	0.199995	0.179308	0.380297	0.378009	7.4
								0.3376	0.0006172	0.00056938	0.00058252	0.00060427	0.00057605	0.00060376	0.080077	0.0135971	0.0136304	0.0136895	0.0134426	0.013478	0.0137092		246.569	0	0.00479495	0	0.00577956	0	0.024184		32.1676	-0.0008	-0.00076	-0.00087	-0.00095	-0.00092	-0.00086		7.6	0.193517	0.194759	0.418494	0.449033	7.6	0.205588	0.1847	0.38998	0.387145	7.6
								0.346133	0.00060992	0.00057687	0.00058221	0.0006054	0.00057646	0.00060222	0.0886103	0.0135802	0.0136468	0.0135562	0.0134022	0.0135384	0.0136054		283.495	0.00162307	0.0398513	0	0.0252615	0	0.0530386		32.3513	-0.00079	-0.00076	-0.00088	-0.00095	-0.00091	-0.00087		7.8	0.198446	0.200055	0.429049	0.460242	7.8	0.211236	0.18997	0.400063	0.396559	7.8
								0.354667	0.00060807	0.00058611	0.00058159	0.00060212	0.00057718	0.00060355	0.0971436	0.0135648	0.0136758	0.013563	0.0133849	0.0135504	0.0136339		325.95	0.0445084	0.074237	0.0294205	0.041375	0	0.103985		32.535	-0.00078	-0.00075	-0.00088	-0.00095	-0.00091	-0.00088		8	0.203512	0.204651	0.439495	0.47092	8	0.217144	0.194937	0.410375	0.406434	8
								0.3632	0.00061679	0.00057328	0.00057882	0.00060181	0.00057544	0.00059257	0.105677	0.0134852	0.0136494	0.0137538	0.0133849	0.0136146	0.0135614		374.763	0.13162	0.0762518	0.0773877	0.0392132	0	0.137531		32.7188	-0.00077	-0.00076	-0.00089	-0.00095	-0.00091	-0.00089		8.2	0.20857	0.209777	0.449577	0.481827	8.2	0.222397	0.199795	0.419618	0.415659	8.2
								0.371733	0.00061464	0.00056969	0.00058734	0.0006055	0.00057072	0.00059658	0.11421	0.0134	0.0135658	0.0137722	0.0134859	0.013641	0.0135102		430.887	0.223371	0.0440866	0.11118	0.0202552	0	0.12583		32.9025	-0.00076	-0.00076	-0.00089	-0.00095	-0.00091	-0.00089		8.4	0.214004	0.214664	0.459586	0.492158	8.4	0.228112	0.205178	0.428521	0.42505	8.4
								0.380267	0.00060437	0.00057503	0.00058631	0.00060027	0.00057759	0.00060612	0.122744	0.0134301	0.0135504	0.0137451	0.0135528	0.0135887	0.0135925		495.415	0.241601	0.00761618	0.129853	0.00780283	0.0330264	0.0801636		33.0862	-0.00076	-0.00076	-0.00088	-0.00094	-0.00092	-0.0009		8.6	0.218965	0.220024	0.469539	0.50242	8.6	0.233434	0.209874	0.437723	0.434056	8.6
								0.3888	0.0006053	0.000574	0.00058395	0.0006052	0.00058221	0.00060756	0.131277	0.013444	0.0137001	0.013711	0.0134673	0.0135039	0.0135247		569.607	0.166243	0.00306461	0.117804	0.0153089	0.116567	0.029101		33.27	-0.00076	-0.00077	-0.00087	-0.00093	-0.00092	-0.0009		8.8	0.223752	0.225058	0.479136	0.513497	8.8	0.238758	0.214344	0.447039	0.442735	8.8
								0.397333	0.00060766	0.00057246	0.0005779	0.00060201	0.00057985	0.00060961	0.13981	0.0134066	0.0136418	0.0136026	0.0134951	0.0134306	0.0134974		654.91	0.0573385	0.0398471	0.10219	0.0225393	0.172402	0		33.4537	-0.00076	-0.00077	-0.00086	-0.00092	-0.00092	-0.00091		9	0.228977	0.230272	0.488707	0.523314	9	0.244234	0.219708	0.455549	0.451894	9
								0.405867	0.00060448	0.00056887	0.0005858	0.00059504	0.00057585	0.00060479	0.148344	0.0134475	0.0136968	0.0135889	0.0135354	0.013474	0.0135711		752.987	0.00316214	0.0781235	0.085189	0.024781	0.146897	0		33.6374	-0.00077	-0.00077	-0.00085	-0.00091	-0.00092	-0.00091		9.2	0.233651	0.234595	0.498196	0.533738	9.2	0.249927	0.224903	0.464273	0.460463	9.2
								0.4144	0.00059668	0.00056887	0.00059709	0.00060017	0.00057123	0.00059791	0.156877	0.013553	0.0137231	0.0135971	0.0134589	0.0135438	0.0136198		865.752	0	0.0830883	0.0468429	0.0218325	0.0689568	0		33.8212	-0.00077	-0.00078	-0.00083	-0.0009	-0.00092	-0.00092		9.4	0.238963	0.239731	0.507294	0.543512	9.4	0.255193	0.229639	0.472523	0.469314	9.4
								0.422933	0.00060715	0.00057379	0.00058878	0.00060786	0.00057379	0.00059976	0.16541	0.0135677	0.0137228	0.0136425	0.0134074	0.0137301	0.0135069		995.405	0	0.064702	0.0223098	0.0157225	0.0183498	0		34.0049	-0.00078	-0.00078	-0.00082	-0.0009	-0.00092	-0.00093		9.6	0.244011	0.244996	0.516938	0.553764	9.6	0.260273	0.234414	0.480649	0.477247	9.6
								0.431467	0.00062018	0.00057523	0.00058365	0.00061033	0.00057934	0.00061258	0.173944	0.0135411	0.0137399	0.0136716	0.013376	0.0138737	0.0135049		1144.47	0	0.0401799	0	0.0326118	0.0170441	0		34.1886	-0.0008	-0.00079	-0.0008	-0.0009	-0.00091	-0.00094		9.8	0.249176	0.249992	0.526806	0.563486	9.8	0.265361	0.239063	0.488289	0.484919	9.8
								0.44	0.00061351	0.00057379	0.0005898	0.00060992	0.00058457	0.00061484	0.182477	0.013515	0.0135718	0.0135877	0.0134027	0.0135796	0.0136739		1315.87	0.0072184	0.025879	0	0.0670966	0.0146871	0.00751984		34.3724	-0.00081	-0.00079	-0.00079	-0.0009	-0.00091	-0.00095		10	0.253767	0.254956	0.535939	0.573504	10	0.270093	0.243569	0.495589	0.492948	10
								0.448533	0.00060458	0.00057113	0.00059001	0.00061258	0.00058426	0.00060694	0.19101	0.0134711	0.0136102	0.0135772	0.0135435	0.0135244	0.0137578		1512.93	0.028327	0.0116901	0	0.082585	0.0267432	0.0416767		34.5561	-0.00082	-0.0008	-0.00079	-0.00091	-0.0009	-0.00096		10.2	0.259502	0.259727	0.54447	0.58368	10.2	0.275382	0.248481	0.503552	0.500661	10.2
								0.457067	0.00061146	0.00056456	0.00058908	0.00059863	0.00057954	0.00060632	0.199544	0.0135279	0.0137287	0.0136136	0.0134777	0.0135032	0.0135681		1739.5	0.042089	0	0	0.0639238	0.0348056	0.066237		34.7398	-0.00083	-0.00081	-0.00078	-0.00092	-0.0009	-0.00098		10.4	0.264841	0.26468	0.55313	0.59331	10.4	0.28024	0.252905	0.51112	0.508084	10.4
								0.4656	0.00061341	0.00057297	0.00058878	0.00059955	0.00057215	0.00060427	0.208077	0.0136384	0.0135917	0.0136606	0.0133259	0.0134763	0.0136129		2000	0.0349222	0	0	0.0315595	0.023141	0.0561116		34.9235	-0.00084	-0.00082	-0.00078	-0.00093	-0.00089	-0.00099		10.6	0.269596	0.269577	0.56239	0.602244	10.6	0.285519	0.257756	0.518822	0.515396	10.6
								0.474133	0.00060458	0.00057605	0.00058508	0.00060674	0.00058334	0.00060561	0.21661	0.0135864	0.0135468	0.013648	0.013231	0.0134889	0.0135825		2299.51	0.0140817	0	0	0.0198952	0.00590531	0.0225041		35.1073	-0.00085	-0.00082	-0.00079	-0.00094	-0.00089	-0.00101		10.8	0.274264	0.274751	0.570771	0.611557	10.8	0.29034	0.262266	0.525757	0.522771	10.8
								0.482667	0.00060581	0.00057215	0.00058652	0.00060981	0.00058098	0.00060858	0.225144	0.0135577	0.0135866	0.0136033	0.0132774	0.013525	0.0134749		2643.88	0.00694738	0	0.00012454	0.0236357	0.00222749	0		35.291	-0.00086	-0.00083	-0.00079	-0.00096	-0.00089	-0.00102		11	0.279398	0.279941	0.579283	0.620876	11	0.295946	0.267015	0.532756	0.529775	11
								0.4912	0.00061351	0.00057267	0.00058529	0.0006134	0.00057338	0.00061012	0.233677	0.0134983	0.0136845	0.0136434	0.0134901	0.0135556	0.0134497		3039.82	0.0516896	0	0.00028242	0.0241363	0.00086795	0		35.4747	-0.00087	-0.00084	-0.0008	-0.00097	-0.00089	-0.00104		11.2	0.284884	0.285163	0.587087	0.629907	11.2	0.300856	0.271912	0.539503	0.536708	11.2
								0.499733	0.00062233	0.00057441	0.00058334	0.0006092	0.00057605	0.00061382	0.24221	0.0134916	0.0136809	0.0136359	0.0133603	0.0135867	0.0134472		3495.06	0.0998471	0.00198847	0.00022376	0.0211485	0	0		35.6585	-0.00088	-0.00085	-0.00081	-0.00098	-0.00089	-0.00105		11.4	0.290021	0.289967	0.595011	0.638728	11.4	0.305808	0.276688	0.546353	0.543179	11.4
								0.508267	0.00061423	0.0005739	0.00058108	0.00061207	0.00057031	0.00061238	0.250744	0.0135353	0.0136914	0.0136329	0.0132919	0.0135758	0.0135148		4018.47	0.127966	0.0100793	3.3354e-05	0.0155401	0	0		35.8422	-0.00089	-0.00086	-0.00082	-0.00099	-0.00089	-0.00105		11.6	0.294808	0.294753	0.603289	0.646808	11.6	0.311154	0.281854	0.55349	0.549464	11.6
								0.5168	0.00061515	0.00056969	0.0005819	0.00060868	0.00057605	0.00060838	0.259277	0.0135279	0.0136616	0.0137513	0.0133711	0.0135035	0.0136266		4620.26	0.106364	0.0160664	0	0.0134809	0	0		36.0259	-0.0009	-0.00086	-0.00083	-0.001	-0.00089	-0.00106		11.8	0.299604	0.299838	0.611257	0.654566	11.8	0.316684	0.28659	0.560057	0.556035	11.8
								0.525333	0.00062264	0.00056989	0.00058488	0.00060099	0.00058477	0.00060725	0.26781	0.0134444	0.0137208	0.0137868	0.0135059	0.0135053	0.0134737		5312.18	0.0559747	0.0140451	0	0.0397463	0	0		36.2097	-0.00092	-0.00087	-0.00084	-0.00101	-0.00089	-0.00106		12	0.30431	0.304554	0.618861	0.662259	12	0.321613	0.291084	0.566435	0.562491	12
								0.533867	0.0006132	0.00057164	0.00059493	0.00059863	0.00058713	0.00059976	0.276344	0.0134362	0.0138519	0.0137284	0.0135492	0.013557	0.01343		6107.71	0.023573	0.00609879	0	0.0851016	0	0		36.3934	-0.00092	-0.00087	-0.00084	-0.00102	-0.00088	-0.00105		12.2	0.309153	0.30954	0.626466	0.669561	12.2	0.326525	0.295151	0.572243	0.568523	12.2
								0.5424	0.00061176	0.00057082	0.00058785	0.00059791	0.00057882	0.00060571	0.284877	0.0135013	0.0137143	0.0136899	0.0133828	0.0136443	0.0134418		7022.38	0.0180946	0	0.00598631	0.133563	0	0		36.5771	-0.00093	-0.00088	-0.00085	-0.00102	-0.00088	-0.00104		12.4	0.313405	0.314307	0.633899	0.676734	12.4	0.331809	0.299876	0.578516	0.574754	12.4
								0.550933	0.00061556	0.00056651	0.00058375	0.00059103	0.00057205	0.00061833	0.29341	0.013479	0.0136586	0.013704	0.0133505	0.0136135	0.0134804		8074.03	0.0383077	0	0.0141154	0.157484	0	0		36.7609	-0.00093	-0.00089	-0.00085	-0.00102	-0.00088	-0.00103		12.6	0.31788	0.319514	0.641156	0.684355	12.6	0.336604	0.304522	0.584588	0.580522	12.6
								0.559467	0.00061566	0.00057092	0.00059493	0.00058837	0.00056918	0.00060786	0.301944	0.0135273	0.0136492	0.0136728	0.0133729	0.0134655	0.013493		9283.18	0.0526498	0	0.0147416	0.142933	0	0.00219299		36.9446	-0.00093	-0.00089	-0.00084	-0.00102	-0.00088	-0.00102		12.8	0.322275	0.324076	0.648375	0.691908	12.8	0.341617	0.309001	0.590726	0.586422	12.8
								0.568	0.0006172	0.00058241	0.00059268	0.00060027	0.00057841	0.00060643	0.310477	0.0135223	0.0136254	0.013669	0.0132906	0.0135085	0.0134312		10673.4	0.0472756	0	0.00712989	0.0965531	0	0.0118083		37.1283	-0.00092	-0.0009	-0.00084	-0.00102	-0.00088	-0.001		13	0.327214	0.328686	0.655166	0.698918	13	0.346772	0.31366	0.596206	0.592456	13
								0.576533	0.00061813	0.00057923	0.00058703	0.00060273	0.0005857	0.00061433	0.31901	0.0134632	0.0136955	0.013738	0.0133111	0.0135764	0.0134095		12271.8	0.0307098	0	0	0.049721	0	0.0590378		37.3121	-0.00091	-0.0009	-0.00083	-0.00102	-0.00088	-0.00098		13.2	0.3316	0.333473	0.66208	0.70663	13.2	0.351254	0.317775	0.602173	0.597773	13.2
								0.585067	0.00060807	0.00056148	0.00058908	0.00059432	0.00057626	0.00061669	0.327544	0.0135037	0.0137605	0.0136874	0.0133879	0.0135521	0.013454		14109.6	0.0205138	0	0	0.0342972	0	0.101561		37.4958	-0.00089	-0.00091	-0.00082	-0.00102	-0.00088	-0.00097		13.4	0.336767	0.338571	0.669101	0.713882	13.4	0.35526	0.322117	0.60773	0.603755	13.4
								0.5936	0.00059237	0.00055912	0.00059073	0.00060355	0.00057646	0.00060981	0.336077	0.0135032	0.0137414	0.0136346	0.0134056	0.0135802	0.0134199		16222.6	0.00857696	0	0	0.0615865	0	0.101171		37.6795	-0.00088	-0.00091	-0.00081	-0.00102	-0.00087	-0.00095		13.6	0.341097	0.343536	0.675803	0.721158	13.6	0.359349	0.32663	0.612677	0.609085	13.6
								0.602133	0.00060037	0.00056907	0.00058713	0.00061433	0.00058426	0.00060663	0.34461	0.0135208	0.0137018	0.0136389	0.0134386	0.0134529	0.013439		18652.1	0.00597726	0	0	0.103474	0	0.0624394		37.8633	-0.00086	-0.00091	-0.00081	-0.00102	-0.00087	-0.00094		13.8	0.345573	0.348273	0.682566	0.728307	13.8	0.363647	0.330391	0.617399	0.614293	13.8
								0.610667	0.00061525	0.00056979	0.0005818	0.0006093	0.00057985	0.00060417	0.353144	0.0135881	0.0136899	0.013644	0.0133933	0.0134198	0.0134947										38.047	-0.00085	-0.00091	-0.00081	-0.00102	-0.00086	-0.00093		14	0.34972	0.352608	0.689012	0.735248	14	0.367789	0.334611	0.622542	0.620013	14
								0.6192	0.00061351	0.0005661	0.00057851	0.0006013	0.00057113	0.00059996	0.361677	0.0135231	0.0137378	0.0137826	0.0132783	0.0134221	0.0134875										38.2307	-0.00085	-0.00091	-0.00081	-0.00102	-0.00086	-0.00092		14.2	0.35454	0.357211	0.695655	0.741943	14.2	0.372121	0.338778	0.627935	0.625341	14.2
								0.627733	0.000617	0.00056579	0.00057615	0.00060078	0.00057533	0.0006172	0.37021	0.0134795	0.0136237	0.013811	0.0132831	0.0134307	0.0135683										38.4145	-0.00085	-0.00091	-0.00082	-0.00102	-0.00085	-0.00092		14.4	0.358871	0.361527	0.702269	0.748298	14.4	0.376234	0.342661	0.632839	0.630474	14.4
								0.636267	0.00061104	0.00057338	0.00058016	0.00060704	0.00057492	0.00062038	0.378744	0.013454	0.0135828	0.0137017	0.0133935	0.0134851	0.0135825										38.5982	-0.00085	-0.0009	-0.00083	-0.00101	-0.00084	-0.00091		14.6	0.363045	0.366076	0.709216	0.754379	14.6	0.380227	0.34656	0.637831	0.63529	14.6
								0.6448	0.0006014	0.00057287	0.00058713	0.00059955	0.00056949	0.00061063	0.387277	0.0135119	0.0136056	0.0136565	0.0135611	0.0135114	0.0135161										38.7819	-0.00085	-0.00089	-0.00084	-0.001	-0.00083	-0.00091		14.8	0.36737	0.370425	0.715303	0.760854	14.8	0.384322	0.350436	0.643108	0.639958	14.8
								0.653333	0.00060027	0.00057328	0.00058488	0.00059401	0.00057923	0.00061741	0.39581	0.0135303	0.0137457	0.0136378	0.0133791	0.013512	0.0134939										38.9657	-0.00086	-0.00088	-0.00084	-0.00099	-0.00082	-0.0009		15	0.372504	0.374844	0.721802	0.767522	15	0.388471	0.354613	0.6485	0.644317	15
								0.661867	0.0006052	0.00057533	0.0005818	0.0005977	0.00058447	0.00060889	0.404344	0.0134821	0.0137395	0.0136412	0.0133498	0.0134961	0.0134021										39.1494	-0.00085	-0.00086	-0.00085	-0.00098	-0.00082	-0.00089		15.2	0.377558	0.379068	0.727722	0.773136	15.2	0.39277	0.358946	0.653254	0.648942	15.2
								0.6704	0.00061433	0.0005739	0.00058139	0.0005976	0.00057821	0.00059627	0.412877	0.0134462	0.0136243	0.0137199	0.0134304	0.0134865	0.0134159										39.3331	-0.00085	-0.00085	-0.00084	-0.00097	-0.00081	-0.00088		15.4	0.381924	0.382987	0.733902	0.778733	15.4	0.3971	0.363254	0.658535	0.653273	15.4
								0.678933	0.00060776	0.00057739	0.00058765	0.00059719	0.00057934	0.00060448	0.42141	0.0134495	0.0136735	0.0137834	0.0135269	0.0134508	0.0135363										39.5168	-0.00084	-0.00083	-0.00084	-0.00095	-0.00081	-0.00086		15.6	0.386161	0.387418	0.740138	0.784076	15.6	0.401702	0.367372	0.663209	0.657594	15.6
								0.687467	0.0005974	0.00056846	0.00059227	0.00059965	0.00057759	0.00060786	0.429944	0.0135839	0.013743	0.0138201	0.0137055	0.0134538	0.0135409										39.7006	-0.00083	-0.00081	-0.00082	-0.00094	-0.00081	-0.00084		15.8	0.390422	0.391716	0.746062	0.789279	15.8	0.405906	0.370938	0.667574	0.662022	15.8
								0.696	0.00060591	0.00056948	0.00058795	0.0005938	0.00057544	0.00060355	0.438477	0.0134513	0.0137254	0.0138163	0.0135375	0.0134375	0.0134853										39.8843	-0.00081	-0.0008	-0.00081	-0.00092	-0.00081	-0.00082		16	0.394758	0.395994	0.751824	0.795153	16	0.409819	0.374326	0.671914	0.666079	16
								0.704533	0.00061915	0.00057256	0.00057954	0.00059124	0.00058098	0.00060786	0.44701	0.013446	0.0136519	0.0136934	0.0134513	0.0135342	0.0135015										40.068	-0.0008	-0.0008	-0.00079	-0.00091	-0.00081	-0.0008		16.2	0.398756	0.400283	0.757548	0.800404	16.2	0.414204	0.378031	0.676324	0.670088	16.2
								0.713067	0.00061741	0.00057205	0.00057626	0.00059832	0.00057533	0.00060786	0.455544	0.0135042	0.0136551	0.0135833	0.0134134	0.0136766	0.0135461										40.2518	-0.00079	-0.00079	-0.00077	-0.00089	-0.00081	-0.00078		16.4	0.402791	0.404679	0.762797	0.806462	16.4	0.418589	0.381911	0.680683	0.674164	16.4
								0.7216	0.00061156	0.00058241	0.00058395	0.00060673	0.00056897	0.00060242	0.464077	0.0134644	0.0137191	0.0134822	0.0133605	0.0135551	0.0135315										40.4355	-0.00078	-0.00079	-0.00075	-0.00088	-0.00081	-0.00076		16.6	0.406947	0.408962	0.768137	0.811997	16.6	0.422412	0.38543	0.685262	0.677875	16.6
								0.730133	0.00061751	0.000582	0.00058816	0.00060078	0.00057759	0.00059955	0.47261	0.0134517	0.0137003	0.0134955	0.01341	0.0134605	0.0134494										40.6192	-0.00078	-0.0008	-0.00073	-0.00087	-0.00081	-0.00075		16.8	0.411125	0.413687	0.772809	0.817249	16.8	0.42662	0.388902	0.689374	0.681583	16.8
								0.738667	0.00061782	0.00057225	0.00058898	0.00059504	0.00058139	0.00060673	0.481144	0.0135011	0.0137084	0.0136119	0.0133415	0.0134638	0.0134251										40.803	-0.00079	-0.00081	-0.00072	-0.00086	-0.00081	-0.00074		17	0.415589	0.418184	0.777796	0.822412	17	0.430729	0.393009	0.693338	0.685304	17
								0.7472	0.00061022	0.00057123	0.0005817	0.00060017	0.00057256	0.00060858	0.489677	0.0136449	0.013756	0.0136197	0.0133072	0.0134452	0.0134973										40.9867	-0.0008	-0.00082	-0.00072	-0.00085	-0.0008	-0.00073		17.2	0.419346	0.422509	0.782725	0.828001	17.2	0.434481	0.397274	0.69729	0.68912	17.2
								0.755733	0.00060663	0.00057	0.00057451	0.0006016	0.00056948	0.00060981	0.49821	0.0135805	0.0137056	0.013683	0.0134048	0.0134495	0.013491										41.1704	-0.00082	-0.00082	-0.00072	-0.00085	-0.0008	-0.00072		17.4	0.423768	0.426522	0.787753	0.832677	17.4	0.438439	0.401619	0.700566	0.692967	17.4
								0.764267	0.00060386	0.00056887	0.00057934	0.00060591	0.00057667	0.00060632	0.506744	0.0135299	0.0136651	0.0138267	0.0134075	0.0135249	0.0135823										41.3542	-0.00084	-0.00083	-0.00072	-0.00085	-0.0008	-0.00072		17.6	0.427744	0.430948	0.79188	0.837452	17.6	0.442398	0.40557	0.704159	0.696746	17.6
								0.7728	0.00061382	0.00057851	0.00057841	0.00060212	0.00057513	0.00059647	0.515277	0.0135471	0.0137721	0.013626	0.0134097	0.0135026	0.013631										41.5379	-0.00086	-0.00084	-0.00073	-0.00086	-0.0008	-0.00072		17.8	0.43118	0.435178	0.796769	0.84201	17.8	0.446222	0.409188	0.707607	0.700119	17.8
								0.781333	0.0006132	0.00057359	0.00058477	0.00059853	0.00057113	0.00059996	0.52381	0.0135027	0.0137849	0.0136018	0.013442	0.013545	0.0135858										41.7216	-0.00088	-0.00085	-0.00074	-0.00087	-0.0008	-0.00072		18	0.43538	0.438923	0.801619	0.846715	18	0.450116	0.413127	0.711349	0.703743	18
								0.789867	0.00061176	0.00056415	0.00058498	0.0006093	0.00057636	0.00059811	0.532344	0.0134873	0.013606	0.0136514	0.0134192	0.0135143	0.0136691										41.9054	-0.0009	-0.00085	-0.00075	-0.00088	-0.0008	-0.00072		18.2	0.439771	0.442734	0.806177	0.851531	18.2	0.453955	0.416589	0.714928	0.707337	18.2
								0.7984	0.00060817	0.000574	0.00057482	0.00061474	0.00057205	0.00060171	0.540877	0.0134767	0.0135529	0.0136225	0.0134508	0.01354	0.0137079										42.0891	-0.00092	-0.00085	-0.00076	-0.0009	-0.00081	-0.00072		18.4	0.44366	0.446579	0.810861	0.856036	18.4	0.457508	0.420411	0.718447	0.710494	18.4
								0.806933	0.00059955	0.00057	0.00057934	0.0006052	0.0005662	0.00060971	0.54941	0.0134604	0.0135999	0.0136605	0.0135127	0.0136323	0.0135702										42.2728	-0.00093	-0.00086	-0.00078	-0.00091	-0.00082	-0.00072		18.6	0.447757	0.450351	0.815284	0.860468	18.6	0.46112	0.423883	0.722008	0.713445	18.6
								0.815467	0.00060468	0.00056753	0.00058488	0.00060181	0.00057072	0.00059781	0.557944	0.0134671	0.0136962	0.0137504	0.0133297	0.0134404	0.0135466										42.4566	-0.00094	-0.00086	-0.00079	-0.00093	-0.00083	-0.00072		18.8	0.451803	0.454591	0.81957	0.864557	18.8	0.464537	0.427726	0.725671	0.716742	18.8
								0.824	0.00060797	0.00057236	0.00058149	0.00060437	0.00057287	0.00058857	0.566477	0.0135006	0.0136946	0.0137486	0.0133228	0.0134535	0.0136273										42.6403	-0.00094	-0.00086	-0.00079	-0.00095	-0.00085	-0.00073		19	0.456311	0.458634	0.824105	0.868762	19	0.467927	0.431564	0.729256	0.719897	19
								0.832533	0.00061002	0.00056979	0.00058221	0.00060478	0.00057102	0.00059853	0.57501	0.0135759	0.0135618	0.0135987	0.0133527	0.0134648	0.0136896										42.824	-0.00094	-0.00087	-0.0008	-0.00096	-0.00087	-0.00073		19.2	0.460965	0.462241	0.827949	0.872364	19.2	0.471677	0.435445	0.732512	0.723343	19.2
								0.841067	0.00060735	0.00056907	0.00058324	0.00060232	0.00057225	0.00059894	0.583544	0.0135224	0.0135166	0.0135935	0.0133733	0.0134899	0.0135317										43.0078	-0.00094	-0.00087	-0.0008	-0.00097	-0.0009	-0.00074		19.4	0.465373	0.465977	0.832009	0.876474	19.4	0.474795	0.438793	0.736105	0.726358	19.4
								0.8496	0.00061012	0.00056446	0.00058252	0.00060027	0.00057184	0.00059073	0.592077	0.0134692	0.0135466	0.0136668	0.0133167	0.0134411	0.0135127										43.1915	-0.00093	-0.00088	-0.00079	-0.00098	-0.00092	-0.00075		19.6	0.469294	0.470413	0.835782	0.880698	19.6	0.478116	0.442081	0.73889	0.729528	19.6
								0.858133	0.00061874	0.00057215	0.00057903	0.00060417	0.0005662	0.00058898	0.60061	0.0135142	0.0136389	0.0137831	0.0132559	0.0134148	0.0136057										43.3752	-0.00093	-0.00088	-0.00079	-0.00099	-0.00095	-0.00076		19.8	0.473414	0.474409	0.839686	0.884357	19.8	0.48108	0.444752	0.742294	0.733125	19.8
								0.866667	0.00060509	0.0005778	0.00058406	0.00059955	0.00056548	0.00059216	0.609144	0.0135495	0.0136642	0.0138139	0.0132858	0.0135558	0.0135695										43.5589	-0.00093	-0.00089	-0.00079	-0.001	-0.00098	-0.00077		20	0.477126	0.478483	0.843788	0.888571	20	0.484033	0.448106	0.744991	0.735923	20
								0.8752	0.00059637	0.00056538	0.00058908	0.00060007	0.0005702	0.00059996	0.617677	0.0135299	0.0136287	0.0136241	0.0133585	0.0134926	0.013483										43.7427	-0.00093	-0.00089	-0.00078	-0.00101	-0.00101	-0.00079		20.2	0.480685	0.482602	0.847272	0.892575	20.2	0.48726	0.451527	0.748557	0.73901	20.2
								0.883733	0.00060058	0.00056199	0.00059073	0.00060366	0.00056866	0.00059493	0.62621	0.0134641	0.0135536	0.0135555	0.0133171	0.0134702	0.0136705										43.9264	-0.00093	-0.0009	-0.00078	-0.00102	-0.00103	-0.0008		20.4	0.484823	0.486713	0.851015	0.896741	20.4	0.490512	0.454675	0.751519	0.742342	20.4
								0.892267	0.00060458	0.00057164	0.00059391	0.00060171	0.00057113	0.00059165	0.634744	0.0134875	0.0135066	0.0136355	0.0133089	0.0134761	0.0138032										44.1101	-0.00094	-0.0009	-0.00079	-0.00105	-0.00106	-0.00083		20.6	0.48878	0.491039	0.855253	0.900348	20.6	0.493356	0.458037	0.754878	0.745395	20.6
								0.9008	0.00061094	0.00057308	0.00058375	0.0006053	0.00056907	0.00059493	0.643277	0.0135112	0.0135086	0.0137203	0.0133274	0.0134371	0.013537										44.2939	-0.00095	-0.00091	-0.00079	-0.00107	-0.00108	-0.00085		20.8	0.492424	0.495207	0.859496	0.904436	20.8	0.497096	0.461627	0.757447	0.748255	20.8
								0.909333	0.00060273	0.00057564	0.0005778	0.00059976	0.00055912	0.00059073	0.65181	0.0134919	0.0135208	0.0136851	0.0134517	0.0134648	0.0135119										44.4776	-0.00097	-0.00091	-0.0008	-0.00111	-0.00111	-0.00088		21	0.496259	0.498956	0.863576	0.907875	21	0.500519	0.465024	0.760709	0.751337	21
								0.917867	0.00060817	0.00057123	0.00058324	0.00060345	0.00056682	0.00059196	0.660344	0.0135204	0.0135685	0.0136443	0.0133983	0.0135567	0.0136105										44.6613	-0.00099	-0.00092	-0.00082	-0.00115	-0.00113	-0.00091		21.2	0.499612	0.502661	0.867789	0.911796	21.2	0.503659	0.468056	0.763358	0.754624	21.2
								0.9264	0.00061269	0.00056836	0.00058949	0.00060437	0.00056928	0.00059699	0.668877	0.0134101	0.0136491	0.0136657	0.0133665	0.0135545	0.0136308										44.8451	-0.00101	-0.00093	-0.00083	-0.0012	-0.00116	-0.00095		21.4	0.503369	0.506482	0.872107	0.915117	21.4	0.507127	0.471565	0.76578	0.757603	21.4
								0.934933	0.00061012	0.00057656	0.0005898	0.00059134	0.00055994	0.00060089	0.67741	0.0133755	0.0137036	0.0137438	0.0135262	0.0136132	0.0135722										45.0288	-0.00103	-0.00093	-0.00085	-0.00126	-0.00119	-0.001		21.6	0.507179	0.51018	0.875943	0.919063	21.6	0.510124	0.474804	0.768953	0.760639	21.6
								0.943467	0.00061751	0.0005818	0.00059073	0.00058837	0.00055645	0.00059247	0.685944	0.0133731	0.0135843	0.0137485	0.0135292	0.0135458	0.0134592										45.2125	-0.00105	-0.00094	-0.00087	-0.00133	-0.00123	-0.00105		21.8	0.510643	0.513898	0.879918	0.922649	21.8	0.513367	0.47721	0.771135	0.763007	21.8
								0.952	0.00061566	0.00058139	0.00058795	0.00060191	0.00056672	0.000582	0.694477	0.0134055	0.0135698	0.0137204	0.0134449	0.0135518	0.0134393										45.3963	-0.00107	-0.00096	-0.00089	-0.0014	-0.00128	-0.00111		22	0.514416	0.517459	0.884182	0.926763	22	0.516753	0.479714	0.773559	0.765582	22
								0.960533	0.00061761	0.00057708	0.00057893	0.00061022	0.00057892	0.00059257	0.70301	0.0135632	0.0135678	0.0136993	0.0133557	0.0136038	0.0135417										45.58	-0.00109	-0.00097	-0.00091	-0.00148	-0.00134	-0.00118		22.2	0.517636	0.5208	0.887942	0.930287	22.2	0.519716	0.48245	0.775756	0.767983	22.2
								0.969067	0.00061382	0.0005741	0.00058652	0.00060201	0.00057236	0.00059555	0.711544	0.0135972	0.013554	0.0136608	0.0133388	0.0135736	0.0135175										45.7637	-0.0011	-0.00099	-0.00093	-0.00157	-0.0014	-0.00127		22.4	0.521236	0.524205	0.891472	0.933702	22.4	0.522711	0.485622	0.778035	0.769854	22.4
								0.9776	0.00061238	0.00057297	0.0005898	0.00059986	0.00056158	0.0005818	0.720077	0.01363	0.0136171	0.0136534	0.0133677	0.0135818	0.0135319										45.9475	-0.00113	-0.00101	-0.00096	-0.00166	-0.00149	-0.00137		22.6	0.525013	0.527545	0.894889	0.936866	22.6	0.525696	0.487896	0.780767	0.771582	22.6
								0.986133	0.00061905	0.0005778	0.00058539	0.00060273	0.00056343	0.00058385	0.72861	0.013747	0.0135557	0.0137012	0.0133451	0.0135417	0.013548										46.1312	-0.00115	-0.00104	-0.00099	-0.00176	-0.00158	-0.00147		22.8	0.528335	0.531849	0.898546	0.939686	22.8	0.528049	0.490778	0.783396	0.773689	22.8
								0.994667	0.0006249	0.00057995	0.00058765	0.00059914	0.00056866	0.00058734	0.737144	0.0136054	0.0135256	0.0136641	0.0133414	0.013486	0.0134391										46.3149	-0.00118	-0.00107	-0.00102	-0.00187	-0.00169	-0.0016		23	0.532453	0.535259	0.901384	0.942907	23	0.531206	0.49332	0.786163	0.775789	23
								1.0032	0.00063147	0.00058693	0.00058724	0.00059627	0.00057461	0.00058991	0.745677	0.0135935	0.0136741	0.0136749	0.0133725	0.0134934	0.0134285										46.4987	-0.00121	-0.00111	-0.00106	-0.00199	-0.00181	-0.00173		23.2	0.536438	0.538936	0.904199	0.945531	23.2	0.533826	0.495719	0.788751	0.778255	23.2
								1.01173	0.00062203	0.00058611	0.00058754	0.0006053	0.00057041	0.00059719	0.75421	0.0136441	0.0136307	0.0136913	0.0133083	0.0135876	0.0135097										46.6824	-0.00126	-0.00115	-0.0011	-0.00212	-0.00194	-0.00188		23.4	0.539909	0.542603	0.907176	0.948531	23.4	0.536179	0.498488	0.790995	0.780707	23.4
								1.02027	0.00061946	0.000582	0.00058508	0.00060684	0.00058057	0.00059811	0.762744	0.0135297	0.0135353	0.0136754	0.0132772	0.0135749	0.0135263										46.8661	-0.00131	-0.00119	-0.00115	-0.00226	-0.00208	-0.00203		23.6	0.543195	0.546669	0.910047	0.951316	23.6	0.53887	0.501191	0.793352	0.783378	23.6
								1.0288	0.00063413	0.0005857	0.00058652	0.00059904	0.0005936	0.00060735	0.771277	0.0134265	0.0136207	0.0135993	0.0133708	0.0134873	0.0134772										47.0499	-0.00137	-0.00124	-0.0012	-0.00241	-0.00224	-0.0022		23.8	0.546552	0.550204	0.912963	0.953929	23.8	0.54122	0.504036	0.796136	0.785749	23.8
								1.03733	0.00063773	0.0005856	0.00058754	0.00060879	0.0005819	0.0006094	0.77981	0.0134709	0.013648	0.0136026	0.0133982	0.0134944	0.0135521										47.2336	-0.00143	-0.00129	-0.00126	-0.00257	-0.0024	-0.00237		24	0.549878	0.553668	0.915728	0.956883	24	0.543816	0.507292	0.798331	0.787639	24
								1.04587	0.00063095	0.00058601	0.00058662	0.00061638	0.00057472	0.00060458	0.788344	0.0136186	0.0136558	0.013664	0.0133665	0.0135915	0.0136075										47.4173	-0.00151	-0.00135	-0.00133	-0.00273	-0.00258	-0.00255		24.2	0.553556	0.558006	0.918692	0.959947	24.2	0.546939	0.510142	0.801229	0.789669	24.2
								1.0544	0.00063906	0.00058293	0.00058734	0.00061453	0.00057944	0.00060663	0.796877	0.0134757	0.0136127	0.0136235	0.0134019	0.0137038	0.0136528										47.6011	-0.00158	-0.00141	-0.0014	-0.00291	-0.00276	-0.00274		24.4	0.557131	0.561762	0.922038	0.962733	24.4	0.549892	0.513196	0.803913	0.791712	24.4
								1.06293	0.00064871	0.0005857	0.00059576	0.00061915	0.00058118	0.00060807	0.80541	0.0134031	0.0135824	0.0135656	0.0132727	0.0137	0.0135931										47.7848	-0.00167	-0.00148	-0.00147	-0.00309	-0.00295	-0.00292		24.6	0.560768	0.565411	0.925059	0.965793	24.6	0.552816	0.516103	0.80627	0.793712	24.6
								1.07147	0.00064501	0.00059278	0.00060314	0.00061833	0.0005858	0.00060602	0.813944	0.0134722	0.0137346	0.0136028	0.0132571	0.0134275	0.0134728										47.9685	-0.00175	-0.00156	-0.00155	-0.00327	-0.00314	-0.00311		24.8	0.564223	0.568571	0.928044	0.96859	24.8	0.556152	0.518585	0.808493	0.795813	24.8
								1.08	0.00063957	0.00058713	0.00061351	0.00061864	0.00058785	0.00060899	0.822477	0.0134824	0.0137062	0.0137054	0.0132859	0.0134531	0.0135256										48.1522	-0.00184	-0.00164	-0.00164	-0.00346	-0.00333	-0.0033		25	0.56767	0.572139	0.930598	0.97123	25	0.559141	0.520905	0.811137	0.798195	25
								1.08853	0.00063773	0.00059832	0.00061392	0.00063095	0.00058888	0.00061115	0.83101	0.0135112	0.0136627	0.0137983	0.0132623	0.0134649	0.0134682										48.336	-0.00192	-0.00173	-0.00173	-0.00365	-0.00353	-0.00349		25.2	0.570642	0.575553	0.933807	0.97421	25.2	0.561684	0.523525	0.812645	0.800598	25.2
								1.09707	0.00063444	0.00061587	0.00060899	0.00063259	0.00059668	0.00060797	0.839544	0.0135411	0.0137408	0.0139144	0.0133511	0.0134095	0.0134263										48.5197	-0.00201	-0.00183	-0.00183	-0.00384	-0.00372	-0.00368		25.4	0.57379	0.578525	0.936405	0.976868	25.4	0.564654	0.526242	0.815003	0.80288	25.4
								1.1056	0.00063865	0.00060448	0.00061638	0.00061987	0.00059032	0.00061228	0.848077	0.0134431	0.0137539	0.0139578	0.0134183	0.0135129	0.0134594										48.7034	-0.0021	-0.00194	-0.00193	-0.00403	-0.00391	-0.00387		25.6	0.576761	0.581927	0.939286	0.979771	25.6	0.567145	0.528363	0.817702	0.805267	25.6
								1.11413	0.00064142	0.00059617	0.0006132	0.00062008	0.00059432	0.00061392	0.85661	0.0134357	0.0135416	0.0137906	0.0133491	0.0134596	0.0135563										48.8872	-0.00219	-0.00204	-0.00204	-0.00422	-0.00409	-0.00407		25.8	0.579951	0.585306	0.942178	0.982572	25.8	0.569713	0.530084	0.81922	0.80749	25.8
								1.12267	0.0006444	0.00059688	0.00060961	0.00062644	0.00060058	0.00061012	0.865144	0.0135245	0.0135602	0.0136636	0.0132763	0.0135123	0.0135188										49.0709	-0.00228	-0.00216	-0.00215	-0.0044	-0.00427	-0.00426		26	0.582846	0.588654	0.94552	0.985652	26	0.572633	0.532264	0.821098	0.809553	26
								1.1312	0.0006446	0.00059668	0.00061217	0.0006248	0.00060212	0.00060838	0.873677	0.0135724	0.0135995	0.0136489	0.0132874	0.0135264	0.0135135										49.2546	-0.00238	-0.00227	-0.00227	-0.00457	-0.00445	-0.00445		26.2	0.585998	0.591675	0.948201	0.988416	26.2	0.575292	0.534886	0.822809	0.811425	26.2
								1.13973	0.00064039	0.00060489	0.00061207	0.00062264	0.00060232	0.00061022	0.88221	0.0134225	0.0136619	0.013623	0.0132951	0.0133615	0.0136351										49.4384	-0.00248	-0.00239	-0.00239	-0.00474	-0.00461	-0.00463		26.4	0.589546	0.595113	0.951303	0.99129	26.4	0.577367	0.537244	0.82504	0.813659	26.4
								1.14827	0.00064522	0.00060509	0.00061546	0.00062664	0.00059832	0.00061279	0.890744	0.0133687	0.0137945	0.0136027	0.013312	0.0134135	0.0135912										49.6221	-0.00258	-0.00252	-0.00252	-0.0049	-0.00478	-0.00481		26.6	0.592418	0.598613	0.954127	0.993806	26.6	0.579243	0.539155	0.827273	0.815356	26.6
								1.1568	0.00064296	0.00060232	0.00061197	0.00063352	0.00059514	0.00061248	0.899277	0.013361	0.0136698	0.0136451	0.0134265	0.0135441	0.0134706										49.8058	-0.00269	-0.00265	-0.00265	-0.00505	-0.00493	-0.00498		26.8	0.595306	0.601814	0.956739	0.996082	26.8	0.581403	0.541837	0.829189	0.817443	26.8
								1.16533	0.00064624	0.00060345	0.00060048	0.00063762	0.00059422	0.00061289	0.90781	0.0134457	0.0135785	0.0136282	0.0133796	0.0135807	0.0134721										49.9896	-0.00282	-0.00278	-0.00279	-0.0052	-0.00508	-0.00515		27	0.59866	0.604634	0.958777	0.998041	27	0.583928	0.544074	0.831596	0.819664	27
								1.17387	0.00065014	0.00060212	0.00060889	0.00064306	0.00059657	0.00061535	0.916344	0.0134593	0.0136132	0.0135277	0.0133605	0.0134934	0.0135091										50.1733	-0.00294	-0.00292	-0.00293	-0.00533	-0.00522	-0.00531		27.2	0.602258	0.607342	0.961474	1.00029	27.2	0.586125	0.546418	0.833377	0.822181	27.2
								1.1824	0.00064706	0.00060232	0.00061566	0.00063834	0.00059216	0.00062049	0.924877	0.0134001	0.0136103	0.0136015	0.0134386	0.0135151	0.0134139										50.357	-0.00308	-0.00306	-0.00308	-0.00546	-0.00536	-0.00545		27.4	0.605362	0.610204	0.964214	1.00328	27.4	0.588221	0.549114	0.835504	0.824422	27.4
								1.19093	0.00065096	0.00060335	0.00060704	0.00063075	0.00059514	0.00061464	0.93341	0.0133865	0.0136245	0.0136392	0.0134232	0.0134924	0.0134587										50.5408	-0.00323	-0.00321	-0.00324	-0.00558	-0.00548	-0.00559		27.6	0.608018	0.61334	0.966628	1.00574	27.6	0.590507	0.551562	0.837578	0.826495	27.6
								1.19947	0.00065137	0.00060345	0.00061063	0.00062459	0.00059688	0.00061084	0.941944	0.0134041	0.0136305	0.0136381	0.0134278	0.0134201	0.0135572										50.7245	-0.00338	-0.00336	-0.0034	-0.00568	-0.0056	-0.00571		27.8	0.611113	0.616025	0.969054	1.00817	27.8	0.592954	0.554064	0.839704	0.827953	27.8
								1.208	0.00064501	0.00060355	0.00061258	0.00062305	0.00058108	0.0006094	0.950477	0.0134385	0.013517	0.0137208	0.0133977	0.0134468	0.0134975										50.9082	-0.00353	-0.00352	-0.00357	-0.00578	-0.0057	-0.00582		28	0.614134	0.618964	0.971645	1.01021	28	0.595088	0.556691	0.84173	0.829614	28
								1.21653	0.00064163	0.00061197	0.00061033	0.00063629	0.00058334	0.00060017	0.95901	0.0134314	0.013553	0.0136212	0.0133798	0.01346	0.0135508										51.092	-0.00369	-0.00368	-0.00374	-0.00587	-0.00579	-0.00592		28.2	0.617521	0.622192	0.974165	1.01264	28.2	0.598049	0.558929	0.844026	0.831151	28.2
								1.22507	0.00065086	0.00060992	0.00060612	0.0006485	0.00059452	0.00060868	0.967544	0.0134322	0.0136313	0.0136015	0.0135356	0.0134446	0.0135468										51.2757	-0.00385	-0.00386	-0.00392	-0.00595	-0.00587	-0.00601		28.4	0.620594	0.624931	0.976203	1.015	28.4	0.600552	0.561128	0.845925	0.832412	28.4
								1.2336	0.00065117	0.00060048	0.0005973	0.00064532	0.00059134	0.00062008	0.976077	0.0134435	0.0135253	0.0137154	0.0135482	0.013433	0.0134781										51.4594	-0.00402	-0.00404	-0.00411	-0.00602	-0.00595	-0.00609		28.6	0.623892	0.627705	0.978326	1.01695	28.6	0.6029	0.56337	0.847538	0.83387	28.6
								1.24213	0.00064645	0.00060181	0.0006054	0.00062982	0.00058724	0.00060756	0.98461	0.0135051	0.0134959	0.0136203	0.0132926	0.0134141	0.0134729										51.6432	-0.0042	-0.00423	-0.00431	-0.00609	-0.00601	-0.00616		28.8	0.627006	0.630648	0.980893	1.01908	28.8	0.605403	0.565746	0.849178	0.835788	28.8
								1.25067	0.0006485	0.00060284	0.00061361	0.00062798	0.00057923	0.00060509	0.993144	0.0136361	0.0135494	0.0135502	0.0132815	0.0134596	0.0135116										51.8269	-0.00438	-0.00443	-0.00452	-0.00615	-0.00606	-0.00622		29	0.629583	0.633615	0.983192	1.02115	29	0.607845	0.567727	0.850939	0.837356	29
								1.2592	0.0006484	0.00060294	0.00060796	0.00063506	0.00058303	0.00061012	1.00168	0.0136684	0.0135244	0.0135447	0.0133306	0.0135042	0.0135318										52.0106	-0.00457	-0.00464	-0.00473	-0.0062	-0.00611	-0.00627		29.2	0.632332	0.636439	0.98577	1.02315	29.2	0.61001	0.569659	0.852453	0.839375	29.2
								1.26773	0.00064552	0.00060099	0.00059955	0.0006252	0.00058734	0.00059832	1.01021	0.0134784	0.0135833	0.0136095	0.0134214	0.0134787	0.013515										52.1944	-0.00477	-0.00486	-0.00495	-0.00625	-0.00614	-0.00631		29.4	0.634975	0.639496	0.987742	1.02528	29.4	0.612163	0.571831	0.854495	0.841453	29.4
								1.27627	0.00063988	0.00059237	0.00059996	0.00061649	0.00059298	0.0006014	1.01874	0.0134347	0.0137075	0.0137872	0.0134095	0.013499	0.0135356										52.3781	-0.00497	-0.00508	-0.00517	-0.0063	-0.00618	-0.00634		29.6	0.637461	0.643033	0.990167	1.02795	29.6	0.614095	0.574008	0.856401	0.843301	29.6
								1.2848	0.00064624	0.00058908	0.0005974	0.00063003	0.00059473	0.00061228	1.02728	0.0135027	0.013604	0.0137387	0.0133123	0.0134639	0.0134764										52.5618	-0.00519	-0.00531	-0.00539	-0.00633	-0.00621	-0.00636		29.8	0.640746	0.646049	0.992554	1.03023	29.8	0.616048	0.576573	0.857295	0.84494	29.8
								1.29333	0.00064686	0.00058888	0.00059001	0.00062767	0.000582	0.00061248	1.03581	0.0135056	0.0135331	0.0136189	0.0133627	0.0133799	0.0134016										52.7455	-0.0054	-0.00554	-0.00561	-0.00636	-0.00623	-0.00637		30	0.643478	0.649223	0.995021	1.0321	30	0.618404	0.579037	0.85862	0.84681	30
								1.30187	0.00063742	0.00058272	0.00059873	0.00062613	0.0005857	0.00061176	1.04434	0.0134907	0.0135587	0.0136303	0.0133813	0.0134064	0.0134939										52.9293	-0.00562	-0.00576	-0.00583	-0.00638	-0.00625	-0.00637		30.2	0.645936	0.652692	0.997154	1.03421	30.2	0.620018	0.581208	0.860291	0.848605	30.2
								1.3104	0.00063383	0.00058118	0.00060037	0.00062715	0.00059309	0.00060961	1.05288	0.0134314	0.0135951	0.0135971	0.0133658	0.0135245	0.0135909										53.113	-0.00585	-0.00599	-0.00604	-0.00638	-0.00626	-0.00636		30.4	0.648834	0.65561	0.999477	1.03614	30.4	0.621412	0.583248	0.862054	0.850527	30.4
								1.31893	0.00063557	0.00057749	0.00059853	0.00061166	0.00059801	0.00060458	1.06141	0.0134042	0.0135506	0.0136377	0.0133722	0.0135398	0.0134264										53.2967	-0.00607	-0.0062	-0.00624	-0.00638	-0.00626	-0.00634		30.6	0.651014	0.658364	1.00104	1.03834	30.6	0.62377	0.585172	0.863838	0.851546	30.6
								1.32747	0.00063167	0.00058611	0.00059955	0.00061351	0.00059657	0.00060253	1.06994	0.0133952	0.0135022	0.013774	0.0133686	0.0135725	0.0134329										53.4805	-0.00629	-0.00641	-0.00642	-0.00636	-0.00626	-0.00631		30.8	0.654049	0.661236	1.00283	1.04007	30.8	0.625894	0.587408	0.865672	0.853113	30.8
								1.336	0.00063578	0.00059196	0.0005896	0.00062408	0.00057769	0.00060284	1.07848	0.0134278	0.0135063	0.0137094	0.0133	0.0135706	0.0135173										53.6642	-0.0065	-0.00661	-0.0066	-0.00632	-0.00624	-0.00627		31	0.656865	0.664071	1.0044	1.0418	31	0.627831	0.589397	0.867228	0.854622	31
								1.34453	0.00064183	0.00058272	0.00058395	0.00062746	0.00057297	0.00059986	1.08701	0.0135906	0.013658	0.0136088	0.0132832	0.0134148	0.0134962										53.8479	-0.0067	-0.00681	-0.00677	-0.00627	-0.00622	-0.00622		31.2	0.65985	0.666641	1.00637	1.04418	31.2	0.630023	0.591386	0.86843	0.856269	31.2
								1.35307	0.00063383	0.00057975	0.00059073	0.00061669	0.00057092	0.00059678	1.09554	0.0135428	0.0135997	0.0135616	0.0133279	0.0134483	0.0134931										54.0317	-0.00689	-0.00698	-0.00693	-0.00621	-0.00618	-0.00616		31.4	0.662577	0.669481	1.00836	1.04617	31.4	0.631836	0.593654	0.87054	0.857805	31.4
								1.3616	0.0006405	0.00058457	0.00059093	0.00060827	0.00056692	0.00059442	1.10408	0.0134263	0.013498	0.0135296	0.0134082	0.0134832	0.013485										54.2154	-0.00707	-0.00715	-0.00707	-0.00614	-0.00613	-0.00608		31.6	0.665168	0.672087	1.0106	1.04833	31.6	0.633948	0.595568	0.87203	0.859382	31.6
								1.37013	0.00063732	0.00058077	0.00058385	0.00061043	0.0005702	0.00059237	1.11261	0.0133915	0.013443	0.0134942	0.013406	0.0134406	0.0134745										54.3991	-0.00722	-0.00729	-0.00721	-0.00605	-0.00606	-0.00599		31.8	0.668278	0.674453	1.01227	1.05	31.8	0.635896	0.597313	0.873925	0.860438	31.8
								1.37867	0.00062439	0.00057728	0.00058098	0.00060632	0.00057749	0.00058857	1.12114	0.0134649	0.0134686	0.0135716	0.0134931	0.0134617	0.013437										54.5829	-0.00735	-0.00742	-0.00732	-0.00595	-0.00598	-0.00589		32	0.671441	0.676684	1.01383	1.05184	32	0.637775	0.599281	0.875595	0.861955	32
								1.3872	0.00061607	0.00057369	0.00057523	0.00060489	0.0005701	0.00059237	1.12968	0.0135995	0.0135698	0.013705	0.0134792	0.0134129	0.0134474										54.7666	-0.00746	-0.00753	-0.00742	-0.00585	-0.00587	-0.00577		32.2	0.674706	0.679309	1.01513	1.05386	32.2	0.640609	0.600961	0.876895	0.863386	32.2
								1.39573	0.00061156	0.00056251	0.00057513	0.00060807	0.00056436	0.0005974	1.13821	0.0134608	0.0136093	0.0135965	0.0133995	0.0133876	0.0135272										54.9503	-0.00754	-0.00762	-0.0075	-0.00574	-0.00575	-0.00563		32.4	0.677791	0.681951	1.01705	1.05528	32.4	0.642445	0.602692	0.877918	0.864365	32.4
								1.40427	0.00061176	0.00056302	0.00058159	0.00061053	0.000578	0.00059791	1.14674	0.0134698	0.0137453	0.0135334	0.0135275	0.0134179	0.0135494										55.1341	-0.0076	-0.00768	-0.00755	-0.00561	-0.00561	-0.00548		32.6	0.680695	0.684618	1.01897	1.0568	32.6	0.644594	0.604985	0.879244	0.865758	32.6
								1.4128	0.00060571	0.00056271	0.00058211	0.00061299	0.00057708	0.00059924	1.15528	0.0134435	0.0138797	0.0135539	0.0133373	0.0133918	0.0135496										55.3178	-0.00763	-0.00772	-0.00758	-0.00548	-0.00544	-0.00532		32.8	0.683673	0.687099	1.02116	1.059	32.8	0.646798	0.606889	0.880028	0.867455	32.8
								1.42133	0.00060109	0.00055738	0.00058231	0.00060797	0.00056969	0.00059524	1.16381	0.0134064	0.0139308	0.0135399	0.0132722	0.0133679	0.0134741										55.5015	-0.00764	-0.00773	-0.00758	-0.00534	-0.00526	-0.00514		33	0.686426	0.689442	1.02304	1.06095	33	0.648955	0.608055	0.88145	0.868811	33
								1.42987	0.00061146	0.00056292	0.00058508	0.00061279	0.00056353	0.00059144	1.17234	0.013447	0.0137302	0.0134986	0.0133679	0.0133675	0.0135022										55.6853	-0.00762	-0.00771	-0.00755	-0.00518	-0.00507	-0.00496		33.2	0.689032	0.691893	1.02507	1.06328	33.2	0.650795	0.6099	0.88297	0.870407	33.2
								1.4384	0.00062008	0.00056589	0.0005819	0.00061371	0.00055635	0.00059514	1.18088	0.0134428	0.0136539	0.0136018	0.0133555	0.0133751	0.0137131										55.869	-0.00758	-0.00765	-0.00749	-0.00501	-0.00486	-0.00476		33.4	0.691398	0.694535	1.02687	1.06522	33.4	0.65242	0.611942	0.884264	0.871922	33.4
								1.44693	0.00061166	0.0005621	0.00058108	0.00060171	0.00055922	0.00059894	1.18941	0.0134165	0.0136637	0.01366	0.0133133	0.013439	0.0136279										56.0527	-0.00751	-0.00757	-0.0074	-0.00483	-0.00464	-0.00455		33.6	0.693709	0.697007	1.02903	1.06687	33.6	0.654096	0.613932	0.885706	0.873581	33.6
								1.45547	0.00060745	0.00057143	0.00058683	0.00060171	0.00057072	0.0005974	1.19794	0.0134063	0.0138343	0.013581	0.013366	0.0136636	0.0134952										56.2365	-0.00741	-0.00745	-0.00728	-0.00463	-0.00441	-0.00433		33.8	0.696293	0.699519	1.03075	1.06787	33.8	0.655984	0.615861	0.886428	0.875316	33.8
								1.464	0.00060222	0.00057379	0.00058775	0.00059627	0.00057164	0.00059134	1.20648	0.0134605	0.0136604	0.0135204	0.0134542	0.0135622	0.0135015										56.4202	-0.00728	-0.00731	-0.00713	-0.00442	-0.00417	-0.00411		34	0.698593	0.701891	1.03263	1.0691	34	0.65781	0.617584	0.88806	0.876559	34
								1.47253	0.00060335	0.00056723	0.00058518	0.00060294	0.00057338	0.0005935	1.21501	0.0134708	0.0135741	0.0135452	0.0135784	0.0135426	0.0134995										56.6039	-0.00713	-0.00713	-0.00696	-0.00419	-0.00393	-0.00388		34.2	0.700573	0.704813	1.03438	1.07107	34.2	0.65946	0.619096	0.889945	0.878023	34.2
								1.48107	0.00060797	0.00055563	0.0005778	0.00061433	0.00057051	0.00059493	1.22354	0.0133994	0.0135358	0.0136292	0.0134287	0.0134898	0.0134668										56.7876	-0.00696	-0.00692	-0.00676	-0.00396	-0.00369	-0.00365		34.4	0.702946	0.706892	1.03598	1.07296	34.4	0.661471	0.62064	0.891729	0.879408	34.4
								1.4896	0.00060089	0.00056415	0.00057318	0.00060766	0.0005699	0.00058149	1.23208	0.0134538	0.0134521	0.0135873	0.0134166	0.0134709	0.013487										56.9714	-0.00676	-0.00668	-0.00654	-0.00373	-0.00344	-0.00343		34.6	0.704718	0.709572	1.0377	1.07495	34.6	0.663716	0.622098	0.893548	0.880921	34.6
								1.49813	0.00061022	0.0005741	0.00058231	0.00059935	0.00057215	0.00058149	1.24061	0.0134613	0.0135232	0.0136487	0.0133691	0.0134986	0.0134825										57.1551	-0.00653	-0.00643	-0.0063	-0.00349	-0.00319	-0.00321		34.8	0.707188	0.712531	1.03932	1.07624	34.8	0.665445	0.623615	0.895158	0.882247	34.8
								1.50667	0.00062182	0.00056979	0.00058087	0.00059422	0.00056641	0.00058898	1.24914	0.0133621	0.0135516	0.0138279	0.013365	0.0135158	0.013451										57.3388	-0.00629	-0.00615	-0.00604	-0.00325	-0.00295	-0.00299		35	0.709458	0.715318	1.04111	1.07777	35	0.667188	0.625187	0.896586	0.883822	35
								1.5152	0.0006172	0.00056887	0.00057154	0.00060089	0.00057	0.00059093	1.25768	0.0133372	0.0135635	0.0138038	0.0133857	0.0134895	0.0134832										57.5226	-0.00603	-0.00586	-0.00577	-0.00302	-0.0027	-0.00277		35.2	0.711996	0.717971	1.04296	1.07928	35.2	0.669061	0.626457	0.898605	0.885912	35.2
								1.52373	0.00061033	0.00056651	0.00057544	0.00060694	0.00057297	0.00059011	1.26621	0.0133579	0.0137232	0.0136553	0.0133544	0.0134593	0.0135175										57.7063	-0.00575	-0.00556	-0.00549	-0.0028	-0.00247	-0.00257		35.4	0.714796	0.720458	1.04468	1.08068	35.4	0.67051	0.628416	0.900468	0.887434	35.4
								1.53227	0.00061197	0.0005583	0.00057882	0.0006015	0.00057605	0.00059668	1.27474	0.0134671	0.0136639	0.01362	0.0133349	0.0134094	0.0135525										57.89	-0.00547	-0.00526	-0.0052	-0.00258	-0.00223	-0.00236		35.6	0.716996	0.722969	1.04686	1.08293	35.6	0.672336	0.629991	0.902274	0.88858	35.6
								1.5408	0.00061741	0.00055501	0.00057862	0.00060232	0.00057266	0.00059011	1.28328	0.0134972	0.0135498	0.0136452	0.0133667	0.0133682	0.0134843										58.0738	-0.00517	-0.00495	-0.0049	-0.00237	-0.00201	-0.00217		35.8	0.719506	0.725008	1.04832	1.08403	35.8	0.67387	0.631768	0.904021	0.88947	35.8
								1.54933	0.00060981	0.00056056	0.0005858	0.00059975	0.00056979	0.00058796	1.29181	0.0135535	0.0134795	0.0135096	0.0132864	0.0133674	0.0134962										58.2575	-0.00487	-0.00464	-0.0046	-0.00217	-0.00179	-0.00197		36	0.721828	0.727331	1.05004	1.08535	36	0.675345	0.633629	0.905367	0.890875	36
								1.55787	0.00059873	0.00056887	0.00058087	0.00059032	0.00057944	0.00059504	1.30034	0.0135187	0.0135032	0.0136046	0.013268	0.0134233	0.0135427										58.4412	-0.00457	-0.00433	-0.00429	-0.00198	-0.00159	-0.00178		36.2	0.724288	0.729963	1.05166	1.08684	36.2	0.676929	0.635637	0.906127	0.891969	36.2
								1.5664	0.00059268	0.00057564	0.00057595	0.0005934	0.0005781	0.00058806	1.30888	0.0135005	0.0135225	0.0137513	0.0134113	0.0134859	0.0134796										58.625	-0.00427	-0.00403	-0.00398	-0.00179	-0.0014	-0.00159		36.4	0.726823	0.732796	1.05357	1.08849	36.4	0.678169	0.637799	0.90719	0.892619	36.4
								1.57493	0.00060191	0.00055994	0.00058785	0.00060099	0.00056363	0.00059021	1.31741	0.0135506	0.0135531	0.0136034	0.0135172	0.01358	0.013481										58.8087	-0.00397	-0.00373	-0.00368	-0.00161	-0.00122	-0.0014		36.6	0.72884	0.735045	1.05474	1.09001	36.6	0.680165	0.640405	0.908191	0.893721	36.6
								1.58347	0.00060355	0.00055327	0.00059031	0.00060109	0.00056302	0.00059196	1.32594	0.0135214	0.0136888	0.013646	0.0133217	0.0135077	0.0134389										58.9924	-0.00368	-0.00343	-0.00337	-0.00143	-0.00106	-0.00121		36.8	0.731498	0.737137	1.05629	1.09129	36.8	0.68162	0.642243	0.908844	0.894561	36.8
								1.592	0.00060622	0.00055748	0.00057975	0.00060109	0.00057195	0.00059073	1.33448	0.013383	0.0136683	0.0137952	0.0132393	0.0134799	0.0135106										59.1762	-0.00338	-0.00314	-0.00307	-0.00127	-0.00092	-0.00104		37	0.733736	0.739563	1.05761	1.09346	37	0.683452	0.643816	0.910043	0.895009	37
								1.60053	0.00061453	0.00055871	0.00057533	0.00060099	0.00056784	0.00059042	1.34301	0.0134411	0.0136044	0.0137178	0.0132681	0.0134902	0.0137023										59.3599	-0.0031	-0.00285	-0.00277	-0.00111	-0.00079	-0.00087		37.2	0.735963	0.741475	1.05918	1.09495	37.2	0.684848	0.646035	0.911195	0.895683	37.2
								1.60907	0.00060325	0.00056097	0.00058118	0.00059319	0.00056795	0.00058734	1.35154	0.0134831	0.0136093	0.0136399	0.0133786	0.0134368	0.013737										59.5436	-0.00282	-0.00257	-0.00248	-0.00095	-0.00067	-0.00071		37.4	0.738207	0.743545	1.06048	1.096	37.4	0.686247	0.647889	0.911965	0.897041	37.4
								1.6176	0.00059914	0.00055707	0.00057718	0.00059873	0.00057205	0.00058642	1.36008	0.0134775	0.0138283	0.0137036	0.0134647	0.0134087	0.013773										59.7274	-0.00255	-0.00231	-0.0022	-0.00081	-0.00058	-0.00057		37.6	0.740507	0.74562	1.06169	1.09697	37.6	0.688121	0.649692	0.912989	0.898124	37.6
								1.62613	0.00059894	0.00056271	0.00057328	0.00060519	0.00056292	0.00058662	1.36861	0.0134368	0.0137945	0.0136672	0.0134317	0.0134441	0.0136584										59.9111	-0.00229	-0.00206	-0.00194	-0.00067	-0.00049	-0.00044		37.8	0.742656	0.748144	1.06258	1.09852	37.8	0.689923	0.65116	0.91414	0.898639	37.8
								1.63467	0.00060694	0.00057297	0.00058231	0.00060232	0.00056425	0.00059134	1.37714	0.0134924	0.0135835	0.0135973	0.0133883	0.0135935	0.0136817										60.0948	-0.00204	-0.00182	-0.00169	-0.00055	-0.00042	-0.00032		38	0.744578	0.750034	1.06406	1.10005	38	0.691519	0.65273	0.915412	0.899565	38
								1.6432	0.00060827	0.00056517	0.00058426	0.00060202	0.00056435	0.0005937	1.38568	0.0136127	0.013528	0.0135838	0.0133499	0.0135418	0.0136929										60.2786	-0.0018	-0.0016	-0.00146	-0.00043	-0.00037	-0.00023		38.2	0.746708	0.752735	1.06579	1.10196	38.2	0.693243	0.65431	0.916355	0.901367	38.2
								1.65173	0.00060458	0.00055891	0.00058241	0.0006055	0.00056015	0.00059257	1.39421	0.0135658	0.0136022	0.0136254	0.013298	0.0134846	0.0135557										60.4623	-0.00159	-0.0014	-0.00124	-0.00033	-0.00032	-0.00014		38.4	0.749172	0.754714	1.06778	1.10329	38.4	0.694906	0.65551	0.917502	0.902584	38.4
								1.66027	0.00060376	0.00055645	0.00058057	0.0006015	0.0005585	0.00059165	1.40274	0.0135324	0.0137581	0.013664	0.0133585	0.0135095	0.0134737										60.646	-0.00138	-0.00121	-0.00105	-0.00024	-0.00028	-8e-05		38.6	0.751131	0.757014	1.06998	1.1051	38.6	0.696496	0.656813	0.918778	0.903912	38.6
								1.6688	0.00060622	0.0005544	0.00057297	0.00059483	0.0005584	0.00059052	1.41128	0.0135024	0.0136874	0.013629	0.013403	0.0134414	0.0134506										60.8298	-0.0012	-0.00105	-0.00087	-0.00015	-0.00024	-2e-05		38.8	0.75346	0.759346	1.07197	1.10647	38.8	0.698199	0.65806	0.919921	0.905175	38.8
								1.67733	0.00061371	0.00056015	0.00058006	0.00059873	0.00056148	0.00058118	1.41981	0.0134657	0.0136094	0.0136124	0.0133998	0.0133627	0.0134808										61.0135	-0.00103	-0.0009	-0.0007	-8e-05	-0.00021	2e-05		39	0.755618	0.761624	1.07368	1.1081	39	0.699805	0.659391	0.920698	0.906668	39
								1.68587	0.0006092	0.00056579	0.00059073	0.00059709	0.00056497	0.00057821	1.42834	0.0134725	0.0136547	0.0137155	0.0133605	0.013397	0.0134273										61.1972	-0.00087	-0.00077	-0.00056	-2e-05	-0.00018	6e-05		39.2	0.757464	0.763108	1.07546	1.1093	39.2	0.701586	0.660437	0.92236	0.9083	39.2
								1.6944	0.00060951	0.00055974	0.00058836	0.00059812	0.00056692	0.00058529	1.43688	0.0135235	0.0136976	0.013579	0.0133058	0.013567	0.0133972										61.3809	-0.00073	-0.00065	-0.00043	3e-05	-0.00014	9e-05		39.4	0.759372	0.765126	1.07736	1.11062	39.4	0.70331	0.661998	0.923617	0.90917	39.4
								1.70293	0.00060479	0.00055809	0.0005817	0.00059966	0.00057266	0.00058087	1.44541	0.0135135	0.0136557	0.0135944	0.0133015	0.0135881	0.0134865										61.5647	-0.0006	-0.00055	-0.00032	8e-05	-0.00011	0.00012		39.6	0.761022	0.767621	1.07918	1.11238	39.6	0.705003	0.663109	0.92492	0.909961	39.6
								1.71147	0.00059401	0.00056507	0.00057903	0.00060417	0.00056517	0.00058067	1.45394	0.013519	0.0137066	0.0135796	0.0133508	0.0133988	0.0134914										61.7484	-0.00049	-0.00046	-0.00023	0.00011	-8e-05	0.00015		39.8	0.762771	0.769581	1.08073	1.11328	39.8	0.706142	0.664286	0.926144	0.911097	39.8
								1.72	0.00059606	0.00056076	0.00057677	0.00060755	0.00055461	0.00058549	1.46248	0.0135007	0.0135607	0.0135519	0.0134427	0.0133682	0.013514										61.9321	-0.00038	-0.00037	-0.00016	0.00015	-5e-05	0.00018		40	0.764803	0.771997	1.0819	1.11444	40	0.707188	0.665702	0.92756	0.912804	40
								1.72853	0.00060868	0.00055881	0.00057492	0.00059729	0.00056476	0.00058929	1.47101	0.0134188	0.01347	0.0135603	0.0133508	0.0134143	0.0135897										62.1159	-0.00028	-0.00029	-0.0001	0.00017	-3e-05	0.00021		40.2	0.767501	0.774287	1.08323	1.11616	40.2	0.708809	0.667326	0.928537	0.913977	40.2
								1.73707	0.00061043	0.00056056	0.00057903	0.00059996	0.00056035	0.00058826	1.47954	0.0134026	0.0136282	0.013574	0.0133189	0.0134529	0.0134832										62.2996	-0.00019	-0.00022	-6e-05	0.00019	0	0.00024		40.4	0.769163	0.77668	1.08439	1.11709	40.4	0.710394	0.669462	0.930182	0.914891	40.4
								1.7456	0.00060479	0.00055553	0.00057851	0.00060478	0.00056004	0.00058529	1.48808	0.0134298	0.0138146	0.0138163	0.0133214	0.0134923	0.0135111										62.4833	-0.00011	-0.00015	-2e-05	0.00021	2e-05	0.00027		40.6	0.771035	0.778317	1.08532	1.11779	40.6	0.712085	0.671417	0.931462	0.916015	40.6
								1.75413	0.00061289	0.00055419	0.00057985	0.0005976	0.00055974	0.00059186	1.49661	0.0134792	0.0135443	0.0137627	0.0133673	0.013517	0.0135956										62.6671	-3e-05	-9e-05	1e-05	0.00022	4e-05	0.0003		40.8	0.773383	0.780445	1.08664	1.11883	40.8	0.713307	0.672778	0.932382	0.91663	40.8
								1.76267	0.00061125	0.00056261	0.000586	0.00060304	0.00055923	0.00059288	1.50514	0.013536	0.0135125	0.013573	0.0134258	0.0133492	0.0136038										62.8508	3e-05	-3e-05	3e-05	0.00023	6e-05	0.00032		41	0.775741	0.782564	1.08773	1.1205	41	0.715364	0.67445	0.933718	0.917624	41
								1.7712	0.00059432	0.00056969	0.00058221	0.00060632	0.00057379	0.00058724	1.51368	0.01346	0.0135185	0.0135493	0.0133558	0.0133487	0.0136198										63.0345	9e-05	3e-05	5e-05	0.00023	8e-05	0.00035		41.2	0.778156	0.784205	1.08896	1.1215	41.2	0.716494	0.67644	0.934971	0.918979	41.2
								1.77973	0.00059514	0.00056569	0.00058683	0.00059832	0.00057194	0.00059822	1.52221	0.0134274	0.0135142	0.0137278	0.0132965	0.0135314	0.0135179										63.2183	0.00014	8e-05	8e-05	0.00023	0.0001	0.00036		41.4	0.780634	0.786518	1.08995	1.12298	41.4	0.718367	0.677849	0.935953	0.920103	41.4
								1.78827	0.00059986	0.0005621	0.00059544	0.00059545	0.00055943	0.00059637	1.53074	0.0133692	0.0135585	0.0137366	0.0133021	0.0134622	0.0134495										63.402	0.00018	0.00013	0.0001	0.00022	0.00012	0.00036		41.6	0.783157	0.788988	1.09104	1.12374	41.6	0.720332	0.678988	0.937105	0.920664	41.6
								1.7968	0.00059986	0.00055963	0.00058785	0.00059924	0.00055861	0.0005896	1.53928	0.0133498	0.0135453	0.0136789	0.0133268	0.0134623	0.0134629										63.5857	0.0002	0.00017	0.00011	0.00022	0.00015	0.00036		41.8	0.785378	0.79098	1.0924	1.12518	41.8	0.721861	0.68005	0.938287	0.92161	41.8
								1.80533	0.0006013	0.000566	0.00058467	0.00059996	0.00055655	0.00059186	1.54781	0.0134214	0.0135532	0.0136846	0.0132633	0.0135034	0.0135126										63.7695	0.00022	0.00021	0.00013	0.00021	0.00017	0.00035		42	0.787696	0.792832	1.09442	1.12635	42	0.723529	0.681328	0.939073	0.922781	42
								1.81387	0.00060048	0.00056733	0.00059031	0.00059483	0.00055779	0.00059114	1.55634	0.0135609	0.0135972	0.0136054	0.013331	0.0135266	0.013486										63.9532	0.00023	0.00025	0.00014	0.0002	0.0002	0.00033		42.2	0.790388	0.795114	1.09615	1.12814	42.2	0.724785	0.682363	0.939726	0.924055	42.2
								1.8224	0.00060468	0.00055512	0.00058344	0.00060191	0.00055994	0.00058847	1.56488	0.0134444	0.0135788	0.0136729	0.0134609	0.013445	0.0135356										64.1369	0.00024	0.00028	0.00015	0.0002	0.00023	0.00031		42.4	0.792392	0.796714	1.09808	1.12896	42.4	0.726328	0.683346	0.940904	0.925187	42.4
								1.83093	0.00060561	0.00055717	0.00058252	0.00060509	0.0005584	0.00058683	1.57341	0.0134393	0.0135632	0.0136458	0.0135661	0.013399	0.0135701										64.3207	0.00023	0.0003	0.00015	0.00019	0.00026	0.00029		42.6	0.794054	0.798355	1.09956	1.13069	42.6	0.727488	0.684733	0.941757	0.925824	42.6
								1.83947	0.0005974	0.00055614	0.0005818	0.00060653	0.0005624	0.00058744	1.58194	0.0135411	0.0136072	0.0136599	0.0134403	0.0134292	0.0135776										64.5044	0.00023	0.00032	0.00015	0.00019	0.00028	0.00026		42.8	0.796042	0.800011	1.10093	1.13177	42.8	0.728981	0.685555	0.942432	0.927058	42.8
								1.848	0.00060366	0.00054906	0.00058242	0.00059914	0.00056702	0.00058262	1.59048	0.0135352	0.0135857	0.0136483	0.0133257	0.0135003	0.013619										64.6881	0.00021	0.00034	0.00015	0.00018	0.00031	0.00023		43	0.798092	0.801519	1.10171	1.13297	43	0.730618	0.686667	0.943484	0.927862	43
								1.85653	0.00060776	0.00055255	0.00059647	0.00059165	0.00055984	0.00059021	1.59901	0.0134646	0.0136148	0.0136366	0.0134101	0.0136386	0.0134695										64.8718	0.0002	0.00035	0.00015	0.00018	0.00033	0.00021		43.2	0.800173	0.8032	1.10287	1.13379	43.2	0.732317	0.687689	0.944787	0.928905	43.2
								1.86507	0.00059596	0.00055235	0.00059524	0.00059852	0.00056035	0.00059883	1.60754	0.0133798	0.0136762	0.0136282	0.013788	0.0135042	0.0135604										65.0556	0.00019	0.00036	0.00014	0.00018	0.00034	0.00019		43.4	0.802044	0.805655	1.10385	1.13528	43.4	0.733376	0.688953	0.945341	0.929696	43.4
								1.8736	0.00060171	0.00055265	0.00058375	0.00059565	0.00056661	0.00059555	1.61608	0.0134161	0.0135784	0.0135847	0.0137658	0.0135225	0.0136283										65.2393	0.00018	0.00037	0.00014	0.00018	0.00035	0.00017		43.6	0.803976	0.807634	1.10435	1.13681	43.6	0.734526	0.690191	0.946041	0.930565	43.6
								1.88213	0.0006052	0.00056281	0.00058426	0.00059575	0.00056456	0.00058765	1.62461	0.0135127	0.0134488	0.0135256	0.0134021	0.0135934	0.0134575										65.423	0.00018	0.00037	0.00014	0.00018	0.00035	0.00016		43.8	0.805446	0.809134	1.1054	1.13753	43.8	0.73596	0.691502	0.947555	0.932461	43.8
								1.89067	0.00060058	0.00056487	0.0005897	0.00059401	0.00056959	0.00058282	1.63314	0.0134748	0.0134911	0.0135052	0.013372	0.0134903	0.0135296										65.6068	0.00017	0.00037	0.00015	0.00018	0.00035	0.00015		44	0.807408	0.811301	1.10606	1.13829	44	0.736868	0.6928	0.948597	0.933577	44
								1.8992	0.00060591	0.00055932	0.00058508	0.00058929	0.0005664	0.00057698	1.64168	0.0134889	0.01353	0.0134776	0.013447	0.0134724	0.0136731										65.7905	0.00017	0.00036	0.00016	0.00018	0.00035	0.00015		44.2	0.809008	0.813317	1.10665	1.1396	44.2	0.738222	0.694212	0.94968	0.934398	44.2
								1.90773	0.00060786	0.00056056	0.00057964	0.00059514	0.00055943	0.00057759	1.65021	0.0135437	0.0134924	0.0134927	0.0134096	0.0134301	0.0135748										65.9742	0.00017	0.00035	0.00018	0.00018	0.00034	0.00015		44.4	0.810387	0.814892	1.10758	1.14017	44.4	0.739599	0.696176	0.950892	0.935427	44.4
								1.91627	0.00060889	0.00055686	0.00058467	0.00059678	0.00055748	0.0005898	1.65874	0.0135458	0.0134922	0.0136158	0.0133304	0.0134057	0.0136055										66.158	0.00017	0.00034	0.00021	0.00018	0.00033	0.00015		44.6	0.812135	0.816363	1.10841	1.14121	44.6	0.740781	0.697674	0.95163	0.936362	44.6
								1.9248	0.00060376	0.00055183	0.0005898	0.00059134	0.00055245	0.0005977	1.66728	0.0135113	0.0135887	0.0135295	0.0134379	0.0133995	0.0136495										66.3417	0.00017	0.00032	0.00024	0.00018	0.00032	0.00016		44.8	0.813842	0.81839	1.10945	1.14236	44.8	0.741671	0.699127	0.952363	0.937293	44.8
								1.93333	0.00059781	0.00055902	0.00058662	0.00058878	0.00056179	0.00059093	1.67581	0.0133883	0.0137065	0.0135163	0.0136941	0.0134433	0.0135693										66.5254	0.00016	0.0003	0.00027	0.00017	0.00031	0.00017		45	0.815645	0.820002	1.11051	1.14331	45	0.742785	0.700793	0.953568	0.938594	45
								1.94187	0.00060284	0.00056189	0.0005859	0.00059268	0.00055912	0.0005859	1.68434	0.0134289	0.0136592	0.0135895	0.0134446	0.013458	0.0135839										66.7092	0.00015	0.00028	0.00031	0.00017	0.0003	0.00017		45.2	0.817633	0.82208	1.11177	1.14466	45.2	0.743086	0.702312	0.954754	0.939742	45.2
								1.9504	0.00060591	0.00055327	0.00058498	0.0005938	0.00056251	0.00058272	1.69288	0.0135233	0.0135624	0.0136555	0.0132799	0.0134809	0.0138077										66.8929	0.00015	0.00026	0.00035	0.00016	0.0003	0.00018		45.4	0.819597	0.824421	1.11286	1.14557	45.4	0.744691	0.703537	0.955736	0.940118	45.4
								1.95893	0.00060242	0.00055963	0.00058395	0.00059093	0.0005743	0.00057667	1.70141	0.0135537	0.0135166	0.0135921	0.0132625	0.0134687	0.0136852										67.0766	0.00013	0.00024	0.00039	0.00015	0.00029	0.00019		45.6	0.82146	0.826119	1.11403	1.14616	45.6	0.746042	0.705076	0.957197	0.940565	45.6
								1.96747	0.00060048	0.00056199	0.00058467	0.00060017	0.00056456	0.00058098	1.70994	0.0133752	0.0136101	0.0134832	0.0132453	0.0134763	0.0135018										67.2604	0.00012	0.00023	0.00043	0.00014	0.00029	0.0002		45.8	0.82293	0.827351	1.11543	1.14733	45.8	0.747297	0.706153	0.958679	0.941797	45.8
								1.976	0.00060006	0.00055686	0.00058098	0.00060427	0.00056138	0.00058755	1.71848	0.0133655	0.0135331	0.0134844	0.0132307	0.0135011	0.0134653										67.4441	0.00011	0.00021	0.00046	0.00013	0.00028	0.0002		46	0.824192	0.829525	1.11703	1.14836	46	0.748552	0.707368	0.959517	0.942852	46
								1.98453	0.00060643	0.00055984	0.00057667	0.00060109	0.00056127	0.00058601	1.72701	0.0135054	0.0134844	0.0135666	0.0133204	0.0134103	0.013442										67.6278	0.00011	0.0002	0.00049	0.00012	0.00027	0.0002		46.2	0.825982	0.831473	1.11811	1.14958	46.2	0.749699	0.708224	0.960309	0.94414	46.2
								1.99307	0.00061987	0.00055974	0.00058231	0.00059617	0.00055789	0.00058334	1.73554	0.0134596	0.0134913	0.0136696	0.0135062	0.0134478	0.0134355										67.8116	0.0001	0.0002	0.00052	0.00011	0.00027	0.00021		46.4	0.827684	0.833597	1.11943	1.15031	46.4	0.750926	0.709562	0.961522	0.94511	46.4
								2.0016	0.00062439	0.00055871	0.00058077	0.0006012	0.00056856	0.00058036	1.74408	0.0133988	0.0134767	0.0136228	0.0134091	0.0135044	0.0134993										67.9953	0.0001	0.0002	0.00054	0.0001	0.00026	0.00021		46.6	0.829554	0.83515	1.1206	1.15177	46.6	0.75186	0.710657	0.962509	0.945341	46.6
								2.01013	0.00062757	0.00055594	0.00057698	0.00061094	0.00057338	0.00058518	1.75261	0.0133978	0.0135266	0.0135575	0.013348	0.0135835	0.0135658										68.179	0.0001	0.0002	0.00055	9e-05	0.00025	0.0002		46.8	0.831396	0.836658	1.12176	1.15243	46.8	0.75356	0.711859	0.963717	0.946534	46.8
								2.01867	0.00061823	0.0005583	0.00058252	0.00060437	0.00056107	0.00058898	1.76114	0.0134454	0.0136281	0.0135528	0.0133647	0.0136662	0.0135835										68.3628	0.0001	0.0002	0.00056	8e-05	0.00023	0.0002		47	0.83322	0.838481	1.1233	1.15332	47	0.754953	0.713217	0.964476	0.947164	47
								2.0272	0.00061628	0.0005583	0.00058447	0.00059996	0.00055799	0.00058652	1.76968	0.0134205	0.0135412	0.0135866	0.013397	0.0135802	0.0135386										68.5465	0.0001	0.0002	0.00056	7e-05	0.00022	0.0002		47.2	0.834646	0.840287	1.12456	1.1549	47.2	0.755924	0.714558	0.964982	0.947914	47.2
								2.03573	0.00062079	0.0005504	0.00058149	0.00059422	0.00056241	0.0005856	1.77821	0.0133431	0.0135254	0.0135773	0.0133564	0.0135137	0.0134468										68.7302	0.0001	0.00021	0.00056	6e-05	0.0002	0.0002		47.4	0.836308	0.841921	1.12611	1.15673	47.4	0.757294	0.715834	0.965506	0.948772	47.4
								2.04427	0.00061022	0.0005544	0.00058108	0.00059309	0.00056877	0.00058406	1.78674	0.0133611	0.0135732	0.0135575	0.0133315	0.0134372	0.0134941										68.914	0.0001	0.00021	0.00056	5e-05	0.00019	0.00019		47.6	0.838211	0.843423	1.12684	1.15776	47.6	0.75944	0.717025	0.966623	0.94966	47.6
								2.0528	0.00060951	0.00056251	0.00057903	0.00060068	0.00056764	0.00058139	1.79528	0.0133736	0.013551	0.0136261	0.0133194	0.0134717	0.0134278										69.0977	0.0001	0.00021	0.00055	5e-05	0.00018	0.0002		47.8	0.839327	0.84545	1.12814	1.15868	47.8	0.760706	0.718195	0.967593	0.950639	47.8
								2.06133	0.00060961	0.00055348	0.00057862	0.00060417	0.00057236	0.00058354	1.80381	0.013399	0.0135847	0.0135635	0.0133211	0.0136224	0.0133751										69.2814	9e-05	0.0002	0.00054	4e-05	0.00016	0.0002		48	0.84134	0.847527	1.12908	1.15986	48	0.761749	0.719127	0.968165	0.951264	48
								2.06987	0.00060437	0.00055891	0.00058149	0.00059955	0.00058015	0.00059257	1.81234	0.0135162	0.013569	0.0135262	0.0133795	0.0134617	0.0134792										69.4651	9e-05	0.0002	0.00052	3e-05	0.00015	0.00021		48.2	0.843235	0.849187	1.12985	1.16116	48.2	0.763298	0.719611	0.968784	0.952169	48.2
								2.0784	0.00060253	0.00056292	0.00058108	0.00060386	0.00057348	0.00059288	1.82088	0.0134964	0.0135746	0.0135468	0.0133964	0.0133933	0.0134308										69.6489	8e-05	0.0002	0.00051	2e-05	0.00014	0.00021		48.4	0.845129	0.850797	1.1312	1.16234	48.4	0.764677	0.721097	0.969766	0.952869	48.4
								2.08693	0.00060325	0.00055286	0.00058036	0.00060437	0.00056425	0.00059278	1.82941	0.0134554	0.0136098	0.0136127	0.0133928	0.013413	0.0133847										69.8326	8e-05	0.00019	0.00049	1e-05	0.00013	0.00022		48.6	0.846617	0.852128	1.1322	1.16354	48.6	0.765691	0.722087	0.970519	0.95339	48.6
								2.09547	0.0006055	0.00055594	0.00058283	0.00059463	0.00056856	0.00058231	1.83794	0.0135539	0.013657	0.013704	0.0134405	0.0134571	0.0133606										70.0163	7e-05	0.00019	0.00047	0	0.00012	0.00023		48.8	0.848443	0.853795	1.1334	1.16442	48.8	0.766244	0.723409	0.971538	0.954406	48.8
								2.104	0.00060899	0.00056558	0.00058734	0.0005972	0.00056887	0.00057441	1.84648	0.0136152	0.0136496	0.0136815	0.013389	0.0134489	0.0133927										70.2001	7e-05	0.00018	0.00045	-1e-05	0.00011	0.00024		49	0.850084	0.855318	1.13433	1.16508	49	0.767143	0.724344	0.972499	0.955028	49
								2.11253	0.00060868	0.0005623	0.00059022	0.00061197	0.00056384	0.00058282	1.85501	0.0134748	0.0135361	0.0136772	0.0133326	0.0134989	0.0135324										70.3838	7e-05	0.00018	0.00042	-2e-05	0.0001	0.00024		49.2	0.851705	0.857486	1.13569	1.16614	49.2	0.768245	0.725457	0.973824	0.955867	49.2
								2.12107	0.00061115	0.00055286	0.0005975	0.00062192	0.00056005	0.00058949	1.86354	0.0134844	0.0135624	0.0137715	0.0133611	0.0134126	0.013726										70.5675	7e-05	0.00019	0.0004	-3e-05	0.0001	0.00024		49.4	0.852749	0.859292	1.13684	1.16698	49.4	0.769778	0.726378	0.974618	0.956168	49.4
								2.1296	0.00061351	0.00055543	0.00059606	0.00061361	0.00056784	0.00058734	1.87208	0.0136009	0.0136827	0.0137558	0.0133006	0.0133169	0.0135745										70.7513	7e-05	0.00019	0.00038	-4e-05	9e-05	0.00023		49.6	0.854325	0.860654	1.13795	1.16775	49.6	0.771068	0.727351	0.975717	0.957184	49.6
								2.13813	0.00061525	0.00055717	0.00059298	0.00060612	0.00056528	0.00057985	1.88061	0.0135513	0.0135248	0.0135228	0.0133155	0.0133408	0.0134308										70.935	8e-05	0.00019	0.00036	-4e-05	9e-05	0.00021		49.8	0.855356	0.862493	1.1391	1.16824	49.8	0.772192	0.728076	0.976244	0.958656	49.8
								2.14667	0.00061402	0.00055081	0.00059093	0.00060324	0.00055933	0.00058744	1.88914	0.0135016	0.0135507	0.0135444	0.0133454	0.0134288	0.0134079										71.1187	8e-05	0.0002	0.00034	-5e-05	9e-05	0.00019		50	0.857057	0.864354	1.14045	1.169	50	0.773351	0.728933	0.977028	0.959913	50
								2.1552	0.00060427	0.00055501	0.00058816	0.00059996	0.00056353	0.00058672	1.89768	0.0135646	0.0136335	0.0135286	0.013311	0.0135185	0.0134395										71.3025	9e-05	0.0002	0.00032	-4e-05	8e-05	0.00016		50.2	0.859105	0.866107	1.1412	1.16992	50.2	0.774331	0.730006	0.978089	0.960721	50.2
								2.16373	0.00060253	0.00055912	0.00058528	0.00060171	0.00057041	0.00058642	1.90621	0.0136115	0.013607	0.0135202	0.0134252	0.013441	0.0134753										71.4862	9e-05	0.00021	0.00029	-4e-05	8e-05	0.00014		50.4	0.86053	0.867578	1.14229	1.171	50.4	0.775292	0.731071	0.978789	0.961733	50.4
								2.17227	0.0006094	0.00056189	0.00057421	0.0006092	0.00058149	0.00059155	1.91474	0.0136297	0.0136168	0.0136375	0.0134179	0.0134342	0.01356										71.6699	9e-05	0.0002	0.00027	-3e-05	8e-05	0.00011		50.6	0.862368	0.868941	1.14343	1.17223	50.6	0.776404	0.732151	0.979585	0.962804	50.6
								2.1808	0.00061217	0.00055871	0.00057893	0.00061043	0.0005742	0.0005856	1.92328	0.0133986	0.0136161	0.0136953	0.0134061	0.0135009	0.0136117										71.8537	9e-05	0.0002	0.00024	-1e-05	8e-05	8e-05		50.8	0.864073	0.870555	1.14452	1.17269	50.8	0.77759	0.73331	0.980433	0.964409	50.8
								2.18933	0.00061412	0.00054988	0.00058642	0.0006093	0.0005702	0.0005898	1.93181	0.0133411	0.013469	0.0136512	0.0133535	0.0134647	0.0135038										72.0374	9e-05	0.00019	0.00022	1e-05	8e-05	6e-05		51	0.865542	0.872085	1.14549	1.17441	51	0.778075	0.734163	0.980969	0.96528	51
								2.19787	0.00060879	0.00055635	0.00058252	0.00061166	0.00057041	0.00058939	1.94034	0.0134216	0.0133823	0.0135466	0.0132988	0.0133931	0.013544										72.2211	9e-05	0.00018	0.00018	3e-05	9e-05	5e-05		51.2	0.866999	0.873415	1.14636	1.17593	51.2	0.779095	0.735517	0.981889	0.96618	51.2
								2.2064	0.00060632	0.00055399	0.00058324	0.00060622	0.00056887	0.00058498	1.94888	0.0133668	0.0134309	0.0135039	0.0132673	0.0133364	0.0135182										72.4049	9e-05	0.00016	0.00015	5e-05	0.0001	5e-05		51.4	0.868801	0.875076	1.14717	1.17672	51.4	0.780669	0.736504	0.982697	0.96696	51.4
								2.21493	0.00060899	0.00055635	0.00058539	0.00060889	0.00056476	0.00058118	1.95741	0.0133967	0.0135121	0.0134961	0.0132858	0.0133773	0.0134328										72.5886	9e-05	0.00014	0.00012	7e-05	0.00012	6e-05		51.6	0.870676	0.876471	1.14759	1.17785	51.6	0.781772	0.737395	0.983429	0.967978	51.6
								2.22347	0.00060889	0.00055748	0.00058272	0.00062172	0.00055697	0.00059155	1.96594	0.0135417	0.0136346	0.0135511	0.0133538	0.0134997	0.0135403										72.7723	9e-05	0.00012	9e-05	9e-05	0.00014	7e-05		51.8	0.872248	0.878272	1.14827	1.17934	51.8	0.782157	0.738563	0.98368	0.968633	51.8
								2.232	0.0006131	0.00054865	0.00058313	0.00062048	0.00056846	0.00059186	1.97448	0.0135299	0.0137706	0.0135968	0.0133289	0.0136172	0.0138014										72.9561	0.0001	9e-05	7e-05	0.0001	0.00017	9e-05		52	0.874137	0.87986	1.14868	1.18041	52	0.783489	0.739719	0.984353	0.969733	52
								2.24053	0.0006131	0.00054876	0.00058221	0.00061074	0.000578	0.00058652	1.98301	0.0135857	0.0136708	0.0135574	0.0132498	0.0136936	0.0136993										73.1398	0.00012	7e-05	5e-05	0.0001	0.00019	0.00012		52.2	0.876065	0.880752	1.14906	1.18138	52.2	0.784369	0.741008	0.985118	0.970686	52.2
								2.24907	0.00061022	0.0005544	0.00058252	0.00060448	0.00056907	0.00059463	1.99154	0.0135136	0.0135758	0.0135176	0.0132406	0.0134692	0.0136234										73.3235	0.00013	5e-05	5e-05	0.00011	0.00022	0.00015		52.4	0.877504	0.881952	1.14986	1.18262	52.4	0.785427	0.742819	0.985726	0.970893	52.4
								2.2576	0.00060858	0.00056466	0.00058385	0.00060612	0.00056959	0.00059062	2.00008	0.0135258	0.0134641	0.0135808	0.0133069	0.0134174	0.0135067										73.5072	0.00015	3e-05	4e-05	0.00011	0.00025	0.00017		52.6	0.879064	0.883275	1.15067	1.18341	52.6	0.786348	0.744137	0.986204	0.971276	52.6
								2.26613	0.00060715	0.00056199	0.00057605	0.00061135	0.00057595	0.00058826	2.00861	0.0136569	0.0134329	0.0137041	0.0133434	0.0134311	0.0134794										73.691	0.00018	2e-05	5e-05	0.0001	0.00027	0.00019		52.8	0.88089	0.884584	1.15126	1.18364	52.8	0.787186	0.745165	0.987408	0.971719	52.8
								2.27467	0.00060684	0.00056117	0.00057759	0.00061494	0.00056497	0.00058765	2.01714	0.0134661	0.0136311	0.0137636	0.0134209	0.0134269	0.0135061										73.8747	0.0002	1e-05	6e-05	0.0001	0.00029	0.00021		53	0.882321	0.886457	1.1521	1.18436	53	0.788369	0.745485	0.988002	0.971926	53
								2.2832	0.00061053	0.0005582	0.0005778	0.0006092	0.0005702	0.00058652	2.02568	0.0133589	0.0136794	0.0138938	0.0134698	0.0134937	0.0135456										74.0584	0.00022	1e-05	8e-05	9e-05	0.0003	0.00022		53.2	0.883632	0.888071	1.15359	1.18485	53.2	0.78947	0.746626	0.989023	0.972666	53.2
								2.29173	0.00061084	0.0005507	0.00057739	0.00060355	0.00057081	0.00058765	2.03421	0.013412	0.0135915	0.0136755	0.013362	0.013437	0.0135132										74.2422	0.00024	2e-05	0.0001	9e-05	0.0003	0.00023		53.4	0.884787	0.889811	1.15467	1.18534	53.4	0.791025	0.747456	0.990069	0.972892	53.4
								2.30027	0.00060848	0.00055881	0.00057503	0.00060407	0.00055368	0.00059391	2.04274	0.0134521	0.013614	0.0136719	0.0133749	0.0133824	0.0134589										74.4259	0.00026	4e-05	0.00012	9e-05	0.0003	0.00023		53.6	0.886502	0.891156	1.15541	1.18567	53.6	0.792574	0.7488	0.990653	0.97357	53.6
								2.3088	0.00061156	0.0005583	0.00057564	0.00060858	0.00055604	0.00059155	2.05128	0.0135024	0.0136424	0.0137033	0.0133455	0.0134087	0.0134131										74.6096	0.00027	6e-05	0.00014	9e-05	0.00029	0.00023		53.8	0.887919	0.892599	1.15654	1.18583	53.8	0.793794	0.750431	0.991314	0.973933	53.8
								2.31733	0.00060735	0.00054639	0.00057513	0.00061043	0.00056394	0.00058416	2.05981	0.0135693	0.0135739	0.0135176	0.0132521	0.0136251	0.0134179										74.7934	0.00027	8e-05	0.00016	0.0001	0.00028	0.00023		54	0.889667	0.893708	1.1573	1.18645	54	0.795192	0.751147	0.992511	0.97457	54
								2.32587	0.00059935	0.00054958	0.00057626	0.00060981	0.00056866	0.00057718	2.06834	0.0135293	0.0136114	0.0135569	0.0132499	0.0135399	0.0134323										74.9771	0.00027	0.0001	0.00017	0.0001	0.00027	0.00022		54.2	0.891197	0.895128	1.15841	1.18726	54.2	0.796011	0.75232	0.993421	0.975061	54.2
								2.3344	0.00060263	0.00055645	0.00058056	0.00061115	0.00056405	0.00057636	2.07688	0.0134729	0.0136229	0.0136252	0.0133641	0.0134246	0.013427										75.1608	0.00026	0.00012	0.00018	0.00011	0.00025	0.00022		54.4	0.892486	0.896233	1.16002	1.18805	54.4	0.797003	0.753353	0.993941	0.976153	54.4
								2.34293	0.00060273	0.00055481	0.00056948	0.00061382	0.00057154	0.00058734	2.08541	0.0133855	0.0135336	0.0136181	0.0134119	0.0134342	0.0133469										75.3446	0.00025	0.00014	0.00019	0.00013	0.00023	0.00022		54.6	0.894109	0.897645	1.16106	1.18873	54.6	0.79818	0.754156	0.994892	0.976804	54.6
								2.35147	0.00060027	0.00056476	0.00056784	0.0006173	0.00057615	0.0005859	2.09394	0.0134255	0.0135703	0.0137119	0.0133379	0.0134965	0.0133588										75.5283	0.00024	0.00015	0.0002	0.00014	0.00021	0.00021		54.8	0.895357	0.898952	1.16216	1.18925	54.8	0.799126	0.755261	0.995862	0.977339	54.8
								2.36	0.00060848	0.00056076	0.00056938	0.00061525	0.00056076	0.00057954	2.10248	0.0135228	0.0136209	0.0138748	0.0133746	0.0134167	0.0134304										75.712	0.00023	0.00016	0.00021	0.00014	0.00019	0.00021		55	0.896754	0.900279	1.16325	1.19039	55	0.799795	0.756669	0.996295	0.977075	55
								2.36853	0.00060756	0.00054732	0.0005779	0.00060612	0.00055235	0.00059073	2.11101	0.0135383	0.0136052	0.0136378	0.0132826	0.0134116	0.013419										75.8958	0.00022	0.00016	0.00022	0.00014	0.00017	0.0002		55.2	0.898044	0.901719	1.16465	1.19123	55.2	0.80113	0.757814	0.996969	0.978097	55.2
								2.37707	0.00060119	0.00055029	0.00057697	0.00060591	0.00056159	0.0005975	2.11954	0.0134646	0.0135847	0.013547	0.0132379	0.0134965	0.0135205										76.0795	0.0002	0.00016	0.00023	0.00014	0.00014	0.0002		55.4	0.899242	0.903246	1.16551	1.19212	55.4	0.802452	0.75875	0.997664	0.978843	55.4
								2.3856	0.00060591	0.00054947	0.00057061	0.00060858	0.00057307	0.00059278	2.12808	0.0133677	0.0135148	0.013601	0.013283	0.0135129	0.0135576										76.2632	0.00019	0.00016	0.00024	0.00013	0.00012	0.00019		55.6	0.900884	0.90485	1.16682	1.19376	55.6	0.803293	0.760439	0.998329	0.980263	55.6
								2.39413	0.00061207	0.00055635	0.00057133	0.00060376	0.00056866	0.00058529	2.13661	0.0134477	0.0135221	0.0135525	0.013413	0.0134674	0.013508										76.447	0.00019	0.00016	0.00025	0.00011	9e-05	0.00019		55.8	0.902217	0.90643	1.1675	1.19534	55.8	0.804262	0.761988	0.999402	0.981183	55.8
								2.40267	0.00061269	0.00055358	0.00056764	0.00060365	0.00056918	0.00058601	2.14514	0.0135322	0.0135696	0.0135043	0.0134982	0.0133913	0.0134597										76.6307	0.00018	0.00016	0.00026	9e-05	6e-05	0.00018		56	0.903444	0.90799	1.16851	1.19631	56	0.805703	0.763413	1.00063	0.982334	56
								2.4112	0.00060745	0.00054824	0.00057462	0.00059976	0.00056979	0.00058806	2.15368	0.0134752	0.0135891	0.0135377	0.0134327	0.0134204	0.0134557										76.8144	0.00017	0.00016	0.00027	6e-05	4e-05	0.00018		56.2	0.904913	0.909043	1.16938	1.19746	56.2	0.80612	0.764869	1.00147	0.98322	56.2
								2.41973	0.00061074	0.00056086	0.00058057	0.0006091	0.0005661	0.0005856	2.16221	0.013436	0.0136607	0.0138397	0.0133486	0.0134589	0.013515										76.9982	0.00017	0.00016	0.00028	3e-05	2e-05	0.00017		56.4	0.905995	0.910561	1.17072	1.19853	56.4	0.806811	0.765414	1.002	0.983454	56.4
								2.42827	0.00060807	0.00056097	0.00057944	0.00062059	0.00057246	0.00058549	2.17074	0.0134292	0.0135264	0.0136118	0.0132935	0.0134196	0.0135291										77.1819	0.00016	0.00016	0.00029	1e-05	0	0.00016		56.6	0.907377	0.912442	1.17165	1.19894	56.6	0.807564	0.76616	1.00278	0.984624	56.6
								2.4368	0.00060222	0.00055183	0.00058169	0.00061279	0.00057195	0.00059052	2.17928	0.0134252	0.0134542	0.0134771	0.0133832	0.0134206	0.0134648										77.3656	0.00015	0.00016	0.00029	-2e-05	-1e-05	0.00015		56.8	0.908801	0.913813	1.17217	1.19961	56.8	0.808389	0.766588	1.00414	0.985576	56.8
								2.44533	0.00060756	0.00055112	0.00057872	0.00060612	0.00056702	0.00059432	2.18781	0.0134272	0.0135359	0.0135658	0.0133164	0.0134275	0.0134584										77.5494	0.00014	0.00017	0.00029	-4e-05	-2e-05	0.00015		57	0.910243	0.915529	1.17324	1.20037	57	0.809297	0.76731	1.00462	0.986332	57
								2.45387	0.00061104	0.00055142	0.00057739	0.00061751	0.00056702	0.00058426	2.19634	0.0134364	0.0135849	0.0135858	0.0132409	0.0134403	0.0134877										77.7331	0.00012	0.00017	0.00029	-5e-05	-2e-05	0.00014		57.2	0.911528	0.917294	1.17415	1.20152	57.2	0.810386	0.768379	1.00529	0.987063	57.2
								2.4624	0.00060489	0.00056856	0.00057503	0.00061535	0.00057277	0.00058262	2.20488	0.0133944	0.0135243	0.0135867	0.0133617	0.0134515	0.0134555										77.9168	0.0001	0.00016	0.00029	-7e-05	-2e-05	0.00013		57.4	0.912803	0.918992	1.17453	1.20224	57.4	0.811444	0.769222	1.00631	0.988073	57.4
								2.47093	0.00060191	0.00056989	0.00057359	0.00060038	0.00057903	0.00058765	2.21341	0.0134323	0.0136052	0.0136242	0.0134297	0.0134714	0.0134743										78.1005	8e-05	0.00016	0.00029	-8e-05	-2e-05	0.00013		57.6	0.914178	0.92024	1.17515	1.20313	57.6	0.812146	0.770079	1.0066	0.988999	57.6
								2.47947	0.0006016	0.00055307	0.00057503	0.00060961	0.00057523	0.0005937	2.22194	0.0134888	0.0135893	0.0136101	0.0134267	0.0134655	0.0135014										78.2843	5e-05	0.00015	0.00029	-8e-05	-1e-05	0.00013		57.8	0.915793	0.921453	1.1757	1.20384	57.8	0.812582	0.770733	1.00748	0.989775	57.8
								2.488	0.00060242	0.00055625	0.00058108	0.00061628	0.0005702	0.00059606	2.23048	0.0134679	0.0134985	0.0136345	0.0134994	0.0134131	0.013452										78.468	4e-05	0.00014	0.00028	-8e-05	1e-05	0.00013		58	0.91695	0.922424	1.17608	1.20474	58	0.813192	0.771048	1.00802	0.990746	58
								2.49653	0.00060407	0.00055389	0.00058303	0.00061505	0.00057574	0.00059134	2.23901	0.0134597	0.0135784	0.0135396	0.0134815	0.0133624	0.0135059										78.6517	2e-05	0.00012	0.00028	-8e-05	2e-05	0.00014		58.2	0.918314	0.923347	1.17703	1.20549	58.2	0.813384	0.771625	1.00852	0.991096	58.2
								2.50507	0.00059668	0.0005506	0.00057144	0.00061166	0.00057769	0.00059257	2.24754	0.013475	0.0135503	0.0135519	0.0133192	0.0133365	0.0135216										78.8355	1e-05	0.00011	0.00028	-8e-05	4e-05	0.00014		58.4	0.919642	0.9242	1.17777	1.20605	58.4	0.814244	0.772417	1.00905	0.991629	58.4
								2.5136	0.00060171	0.00054681	0.00057636	0.00060735	0.00056702	0.00058498	2.25608	0.0134884	0.0135231	0.0136692	0.0133059	0.0134075	0.013479										79.0192	0	9e-05	0.00028	-7e-05	7e-05	0.00014		58.6	0.920923	0.924858	1.17842	1.20671	58.6	0.815016	0.773092	1.00955	0.99171	58.6
								2.52213	0.00061792	0.00055009	0.00058334	0.00061012	0.00056425	0.00058211	2.26461	0.0134897	0.0135892	0.0136412	0.0133791	0.0135287	0.0134516										79.2029	0	8e-05	0.00028	-7e-05	9e-05	0.00015		58.8	0.922053	0.92617	1.17937	1.20749	58.8	0.815841	0.774171	1.00996	0.991998	58.8
								2.53067	0.00061925	0.00055348	0.00057964	0.00061146	0.00057523	0.00059709	2.27314	0.0134032	0.0137365	0.0135659	0.0134159	0.0136312	0.0135417										79.3867	0	6e-05	0.00028	-7e-05	0.00011	0.00015		59	0.923539	0.927491	1.18057	1.20813	59	0.816917	0.775353	1.01067	0.991978	59
								2.5392	0.00060807	0.0005504	0.00056918	0.00061412	0.00058046	0.0006015	2.28168	0.0133984	0.0137	0.0136004	0.0134191	0.0136573	0.0136727										79.5704	1e-05	5e-05	0.00027	-6e-05	0.00014	0.00015		59.2	0.924263	0.928856	1.18124	1.20916	59.2	0.818132	0.775766	1.01164	0.993302	59.2
								2.54773	0.00060099	0.00054773	0.00056938	0.00061115	0.00057318	0.00058888	2.29021	0.0135013	0.0135846	0.0136009	0.0133962	0.0135738	0.0136288										79.7541	1e-05	4e-05	0.00027	-6e-05	0.00016	0.00015		59.4	0.92511	0.929819	1.182	1.20967	59.4	0.819457	0.776602	1.01252	0.99385	59.4
								2.55627	0.00059442	0.00054178	0.00057585	0.00061094	0.00056826	0.0005938	2.29874	0.0134736	0.0135347	0.0135406	0.0134179	0.0135532	0.0134918										79.9379	2e-05	4e-05	0.00026	-5e-05	0.00018	0.00014		59.6	0.925898	0.931172	1.18289	1.21102	59.6	0.820565	0.777574	1.01371	0.994549	59.6
								2.5648	0.00060017	0.00054783	0.00057769	0.00061792	0.00057821	0.0006016	2.30728	0.0133553	0.0135319	0.013478	0.0133894	0.0135054	0.0134768										80.1216	3e-05	4e-05	0.00025	-5e-05	0.0002	0.00014		59.8	0.926609	0.932474	1.18348	1.21205	59.8	0.821887	0.778005	1.01459	0.995079	59.8
								2.57333	0.0006091	0.00055214	0.00058108	0.00060992	0.00057328	0.00059565	2.31581	0.0133598	0.0134978	0.0134837	0.0134136	0.0134167	0.0134898										80.3053	4e-05	4e-05	0.00024	-4e-05	0.00021	0.00013		60	0.927537	0.933631	1.18458	1.21249	60	0.822683	0.778996	1.01539	0.995383	60
								2.58187	0.00061197	0.00055194	0.00057041	0.00060858	0.00056476	0.00059401	2.32434	0.0134172	0.0135322	0.0136541	0.0134946	0.0134309	0.0134199										80.4891	5e-05	5e-05	0.00023	-3e-05	0.00022	0.00013		60.2	0.928509	0.934719	1.18524	1.21298	60.2	0.823403	0.779804	1.01573	0.99611	60.2
								2.5904	0.00061258	0.00054999	0.00056928	0.00061268	0.00056764	0.00058324	2.33288	0.0135058	0.0135831	0.0136787	0.0135616	0.0134841	0.0134331										80.6728	6e-05	6e-05	0.00022	-1e-05	0.00023	0.00012		60.4	0.92983	0.936175	1.18587	1.21332	60.4	0.824496	0.7799	1.01645	0.996611	60.4
								2.59893	0.00060602	0.00055604	0.00057195	0.00060714	0.0005662	0.00059114	2.34141	0.0134162	0.0136103	0.0136492	0.0135215	0.0134654	0.0134968										80.8565	7e-05	8e-05	0.00022	1e-05	0.00024	0.00012		60.6	0.931033	0.937897	1.18637	1.21372	60.6	0.825737	0.780674	1.01688	0.997551	60.6
								2.60747	0.00060591	0.00055676	0.00056651	0.0006015	0.00056713	0.00060571	2.34994	0.013516	0.0136336	0.0136096	0.0133525	0.0134647	0.0134723										81.0403	8e-05	9e-05	0.00023	3e-05	0.00025	0.00012		60.8	0.932593	0.939405	1.18712	1.21452	60.8	0.826643	0.781439	1.0176	0.997837	60.8
								2.616	0.00060992	0.00054486	0.00056949	0.00060366	0.00057205	0.00059801	2.35848	0.0137472	0.0135153	0.0135929	0.0132644	0.0134133	0.0134031										81.224	9e-05	0.00011	0.00024	6e-05	0.00026	0.00012		61	0.934191	0.941109	1.18828	1.21507	61	0.82781	0.782208	1.01761	0.998446	61
								2.62453	0.0005977	0.00054598	0.0005742	0.00060427	0.00057554	0.00058908	2.36701	0.0139206	0.0134886	0.0136127	0.0132606	0.0134293	0.0134244										81.4077	9e-05	0.00013	0.00025	9e-05	0.00026	0.00012		61.2	0.935563	0.942949	1.1892	1.21587	61.2	0.828758	0.783209	1.01842	0.999425	61.2
								2.63307	0.00059463	0.00055081	0.00057492	0.00059278	0.0005741	0.00059103	2.37554	0.0137984	0.013559	0.013637	0.0133887	0.0135235	0.0134987										81.5915	9e-05	0.00015	0.00026	0.00011	0.00027	0.00012		61.4	0.936877	0.943817	1.19013	1.2163	61.4	0.829486	0.783921	1.01942	1.00056	61.4
								2.6416	0.00060612	0.00056056	0.00057595	0.00058621	0.00056763	0.00059175	2.38408	0.0135231	0.0136503	0.0136601	0.0133411	0.0134948	0.0134948										81.7752	8e-05	0.00017	0.00027	0.00013	0.00027	0.00012		61.6	0.938311	0.944994	1.19114	1.21721	61.6	0.830279	0.785035	1.02017	1.00149	61.6
								2.65013	0.00061453	0.00056548	0.00057523	0.00059401	0.00056169	0.00059144	2.39261	0.0135181	0.0135576	0.0136416	0.0132281	0.0135567	0.0135548										81.9589	8e-05	0.00019	0.00028	0.00015	0.00027	0.00013		61.8	0.940015	0.945982	1.19192	1.21808	61.8	0.830943	0.786121	1.02108	1.002	61.8
								2.65867	0.00060858	0.00055276	0.00057102	0.00059699	0.00056343	0.00059288	2.40114	0.0135741	0.0135279	0.0135317	0.0132556	0.0135615	0.0135656										82.1426	7e-05	0.00021	0.00029	0.00016	0.00027	0.00014		62	0.941959	0.947004	1.19258	1.21916	62	0.832098	0.786832	1.02188	1.00218	62
								2.6672	0.00059935	0.0005585	0.00057123	0.00059453	0.00055871	0.00058713	2.40968	0.0135109	0.0135543	0.0136069	0.0133632	0.013501	0.0135131										82.3264	6e-05	0.00023	0.00029	0.00017	0.00027	0.00015		62.2	0.943688	0.948016	1.19363	1.22017	62.2	0.832875	0.787709	1.02272	1.00287	62.2
								2.67573	0.0006091	0.00056179	0.00057062	0.00060027	0.00055737	0.00058426	2.41821	0.0134314	0.0135308	0.0137945	0.0132913	0.013452	0.0135378										82.5101	5e-05	0.00026	0.00029	0.00018	0.00027	0.00016		62.4	0.945338	0.949189	1.19457	1.22106	62.4	0.833792	0.788878	1.02359	1.00375	62.4
								2.68427	0.00060314	0.00054373	0.0005779	0.00059462	0.00055081	0.00058385	2.42674	0.0134043	0.013557	0.0137024	0.0133341	0.0134373	0.0134996										82.6938	4e-05	0.00029	0.00028	0.00019	0.00026	0.00018		62.6	0.946089	0.950488	1.19581	1.22208	62.6	0.834506	0.789801	1.02437	1.00409	62.6
								2.6928	0.00059853	0.00054373	0.00057995	0.0005856	0.00055256	0.00058837	2.43528	0.0134287	0.0137231	0.013616	0.0134491	0.013414	0.0135251										82.8776	3e-05	0.00031	0.00026	0.0002	0.00026	0.00019		62.8	0.947345	0.9518	1.19649	1.22267	62.8	0.835441	0.790652	1.02526	1.0047	62.8
								2.70133	0.00060591	0.00054958	0.00056723	0.00059319	0.00056076	0.00058734	2.44381	0.0135157	0.0136933	0.0135418	0.0133895	0.0133682	0.0135433										83.0613	3e-05	0.00034	0.00025	0.00021	0.00025	0.0002		63	0.948571	0.953127	1.19712	1.22342	63	0.836203	0.791961	1.02633	1.00501	63
								2.70987	0.0006055	0.00054496	0.00056908	0.00060119	0.00055614	0.00058057	2.45234	0.0135515	0.0135541	0.0135699	0.0132578	0.013381	0.013458										83.245	3e-05	0.00037	0.00023	0.00022	0.00025	0.00021		63.2	0.949396	0.954024	1.19748	1.2244	63.2	0.836763	0.792164	1.02695	1.00553	63.2
								2.7184	0.00060407	0.00054486	0.00057574	0.00059257	0.00055902	0.00058293	2.46088	0.0134731	0.0135141	0.0136539	0.0132812	0.0133924	0.0134299										83.4288	3e-05	0.00039	0.0002	0.00023	0.00025	0.00021		63.4	0.95018	0.954988	1.198	1.22498	63.4	0.838012	0.793264	1.02764	1.00592	63.4
								2.72693	0.00060407	0.00054886	0.00057174	0.00059165	0.00056805	0.00058611	2.46941	0.0134462	0.0136564	0.0135931	0.0132968	0.0134927	0.0134848										83.6125	3e-05	0.00041	0.00018	0.00023	0.00025	0.00021		63.6	0.950793	0.95657	1.19846	1.22553	63.6	0.838797	0.794587	1.02838	1.00651	63.6
								2.73547	0.00060848	0.00054814	0.00056476	0.00059781	0.00056815	0.00058601	2.47794	0.0135334	0.0135427	0.0136428	0.013281	0.0134764	0.0135463										83.7962	2e-05	0.00042	0.00017	0.00023	0.00025	0.00021		63.8	0.951916	0.957669	1.19911	1.22596	63.8	0.83919	0.795607	1.02874	1.00691	63.8
								2.744	0.00061012	0.00054906	0.00056425	0.0005974	0.00056302	0.00058334	2.48648	0.0136156	0.0134745	0.0136371	0.0133069	0.0133931	0.0134863										83.98	2e-05	0.00043	0.00015	0.00022	0.00026	0.0002		64	0.95305	0.958669	1.19941	1.22634	64	0.839855	0.796916	1.02927	1.00732	64
								2.75253	0.00060027	0.00054486	0.00056528	0.00059534	0.00056476	0.00058436	2.49501	0.0135075	0.0134522	0.0135604	0.0133036	0.013346	0.0134957										84.1637	2e-05	0.00043	0.00014	0.00021	0.00026	0.0002		64.2	0.953922	0.96048	1.1999	1.22661	64.2	0.840947	0.797117	1.02943	1.00849	64.2
								2.76107	0.0005977	0.00055255	0.00057061	0.00058826	0.00056445	0.0005819	2.50354	0.0135644	0.0134462	0.0135325	0.0134701	0.0133452	0.0135943										84.3474	2e-05	0.00043	0.00014	0.00019	0.00027	0.0002		64.4	0.955098	0.961523	1.20038	1.22735	64.4	0.841716	0.797907	1.03014	1.00877	64.4
								2.7696	0.00060058	0.00055738	0.00057564	0.0005819	0.00055922	0.00058857	2.51208	0.0134421	0.0135187	0.0135501	0.0134668	0.0133203	0.0136272										84.5312	2e-05	0.00042	0.00013	0.00017	0.00027	0.00019		64.6	0.956162	0.962881	1.20151	1.2274	64.6	0.842807	0.799188	1.03019	1.0092	64.6
								2.77813	0.00060509	0.00054609	0.00057441	0.00058734	0.00055676	0.00058652	2.52061	0.0134412	0.0135291	0.0135922	0.0133639	0.0133396	0.013578										84.7149	2e-05	0.00041	0.00013	0.00015	0.00027	0.0002		64.8	0.957426	0.964027	1.20201	1.22795	64.8	0.84361	0.800076	1.03025	1.00994	64.8
								2.78667	0.00060632	0.00054106	0.00057348	0.00060006	0.00056117	0.00058077	2.52914	0.0134677	0.0135163	0.013612	0.0133747	0.0133522	0.0135775										84.8986	2e-05	0.00039	0.00013	0.00012	0.00026	0.0002		65	0.957973	0.964573	1.2029	1.22849	65	0.844341	0.800831	1.03053	1.01112	65
								2.7952	0.00060345	0.00054927	0.00056199	0.00059791	0.00056507	0.00058826	2.53768	0.0134845	0.0135583	0.0135927	0.013379	0.0133391	0.0135599										85.0824	3e-05	0.00037	0.00014	9e-05	0.00026	0.00021		65.2	0.959019	0.9649	1.2035	1.22916	65.2	0.845147	0.801819	1.03159	1.01223	65.2
								2.80373	0.00060427	0.00055625	0.00056005	0.00059976	0.00056743	0.00058549	2.54621	0.0134269	0.013474	0.0135177	0.0133581	0.0133976	0.0135823										85.2661	3e-05	0.00034	0.00014	6e-05	0.00026	0.00022		65.4	0.959999	0.965368	1.20435	1.23015	65.4	0.846168	0.802026	1.03228	1.01312	65.4
								2.81227	0.00060048	0.00055727	0.0005662	0.00060191	0.00055625	0.00057975	2.55474	0.0133535	0.0134853	0.0135443	0.0135153	0.0134333	0.0135529										85.4498	4e-05	0.00031	0.00014	4e-05	0.00025	0.00023		65.6	0.961468	0.966266	1.205	1.23113	65.6	0.847135	0.803081	1.03291	1.01405	65.6
								2.8208	0.00060048	0.00055707	0.000566	0.00059493	0.00056169	0.00057318	2.56328	0.0134152	0.0135388	0.0136671	0.0136346	0.013486	0.0134807										85.6336	6e-05	0.00028	0.00015	2e-05	0.00025	0.00024		65.8	0.962408	0.967212	1.20609	1.23206	65.8	0.84809	0.803608	1.03348	1.01425	65.8
								2.82933	0.00060294	0.00055676	0.00056641	0.0005977	0.00056497	0.00057708	2.57181	0.0134766	0.0135263	0.0135134	0.0133998	0.013443	0.0134171										85.8173	7e-05	0.00025	0.00015	0	0.00025	0.00024		66	0.963662	0.968146	1.20689	1.233	66	0.84901	0.804026	1.03418	1.01492	66
								2.83787	0.00060571	0.00056127	0.00057615	0.00059596	0.00055543	0.00058447	2.58034	0.0134857	0.0134963	0.0134575	0.0132492	0.01334	0.0134042										86.001	9e-05	0.00021	0.00016	-1e-05	0.00025	0.00024		66.2	0.964107	0.969054	1.20813	1.2339	66.2	0.849444	0.804796	1.03464	1.01589	66.2
								2.8464	0.00060201	0.00056148	0.00057564	0.00059083	0.00056251	0.00058447	2.58888	0.013633	0.013458	0.0135678	0.013256	0.0133123	0.0134527										86.1848	0.0001	0.00017	0.00017	-1e-05	0.00025	0.00023		66.4	0.964996	0.970167	1.20927	1.23503	66.4	0.850006	0.805532	1.03524	1.01597	66.4
								2.85493	0.00059955	0.00055532	0.00056692	0.00059462	0.00056948	0.00058826	2.59741	0.0135447	0.0134484	0.0135919	0.0132782	0.0133638	0.0134533										86.3685	0.00012	0.00014	0.00018	-1e-05	0.00026	0.00022		66.6	0.965976	0.970867	1.20998	1.23601	66.6	0.851058	0.806159	1.03622	1.01608	66.6
								2.86347	0.00060653	0.00055112	0.0005701	0.00059124	0.00055779	0.00057718	2.60594	0.0134354	0.0134781	0.0136032	0.013248	0.0133848	0.0136211										86.5522	0.00015	0.0001	0.00019	-1e-05	0.00027	0.0002		66.8	0.967737	0.971741	1.21054	1.23598	66.8	0.85204	0.807059	1.03711	1.01702	66.8
								2.872	0.00060673	0.00055891	0.00056856	0.00059073	0.00055645	0.00057821	2.61448	0.0133871	0.0135318	0.0136092	0.0133355	0.0134849	0.0136835										86.7359	0.00017	7e-05	0.00021	0	0.00027	0.00018		67	0.968949	0.973126	1.21125	1.23693	67	0.852971	0.808308	1.03783	1.01715	67
								2.88053	0.00060643	0.0005582	0.0005621	0.00059411	0.00056271	0.0005976	2.62301	0.0133966	0.0135553	0.0135703	0.0135035	0.0135261	0.013639										86.9197	0.00019	4e-05	0.00023	0	0.00028	0.00016		67.2	0.970323	0.974187	1.21186	1.23739	67.2	0.853992	0.808812	1.03896	1.01731	67.2
								2.88907	0.00060766	0.00054486	0.00056261	0.00058878	0.00054989	0.00058611	2.63154	0.0133186	0.0135129	0.0135321	0.0135563	0.0134603	0.0136075										87.1034	0.00021	3e-05	0.00025	0	0.00029	0.00014		67.4	0.971329	0.975661	1.21259	1.2373	67.4	0.855197	0.809804	1.0398	1.01796	67.4
								2.8976	0.00059894	0.00053747	0.00056723	0.00059073	0.00056189	0.00058026	2.64008	0.0132993	0.013463	0.0135377	0.0133858	0.0133977	0.0136211										87.2871	0.00022	2e-05	0.00027	0	0.00029	0.00012		67.6	0.972365	0.976862	1.21355	1.23731	67.6	0.856001	0.810658	1.04044	1.01882	67.6
								2.90613	0.00060006	0.00053798	0.00056887	0.00059545	0.00056886	0.00058806	2.64861	0.0134141	0.0135215	0.0135572	0.0133096	0.0133874	0.013668										87.4709	0.00024	1e-05	0.00029	-1e-05	0.0003	0.0001		67.8	0.973603	0.977674	1.21436	1.23798	67.8	0.857001	0.811195	1.04098	1.01915	67.8
								2.91467	0.00060899	0.00053244	0.00056631	0.00059473	0.00055522	0.00057728	2.65714	0.013565	0.0135538	0.0135599	0.0132939	0.0133782	0.0135242										87.6546	0.00026	1e-05	0.0003	-2e-05	0.0003	9e-05		68	0.974883	0.979112	1.21485	1.23881	68	0.85825	0.811974	1.04146	1.02026	68
								2.9232	0.00060417	0.00054752	0.00057144	0.00060602	0.00056056	0.00057903	2.66568	0.0136316	0.0134994	0.0135926	0.0134618	0.0133877	0.0134643										87.8383	0.00027	2e-05	0.00032	-3e-05	0.00029	9e-05		68.2	0.976011	0.980328	1.21547	1.23933	68.2	0.85912	0.812664	1.04187	1.02112	68.2
								2.93173	0.00060232	0.00056538	0.00057646	0.00060775	0.00056271	0.00058395	2.67421	0.0133534	0.0135136	0.0136501	0.0135023	0.0134057	0.0136194										88.0221	0.00028	3e-05	0.00032	-4e-05	0.00029	9e-05		68.4	0.977386	0.98122	1.21587	1.24027	68.4	0.859877	0.813861	1.04207	1.02149	68.4
								2.94027	0.00060427	0.00055317	0.00058026	0.00058919	0.0005583	0.00057882	2.68274	0.0132986	0.0135368	0.0137829	0.0132782	0.0135088	0.0135806										88.2058	0.0003	3e-05	0.00033	-5e-05	0.00029	0.0001		68.6	0.978572	0.982716	1.21624	1.2407	68.6	0.860598	0.814872	1.04245	1.02212	68.6
								2.9488	0.00060181	0.00054958	0.0005821	0.00059493	0.00055778	0.00058529	2.69128	0.01336	0.0134813	0.0135596	0.0132581	0.0135162	0.0135067										88.3895	0.00031	4e-05	0.00033	-4e-05	0.00028	0.00012		68.8	0.979533	0.983378	1.21619	1.24169	68.8	0.861313	0.815333	1.04282	1.02303	68.8
								2.95733	0.0006016	0.00054906	0.00057461	0.00059339	0.00055573	0.00058724	2.69981	0.013362	0.0134633	0.0135382	0.0133246	0.0133294	0.0136426										88.5733	0.00031	4e-05	0.00034	-3e-05	0.00028	0.00014		69	0.980386	0.983892	1.21663	1.24245	69	0.861955	0.815632	1.0432	1.02393	69
								2.96587	0.00060396	0.0005467	0.00056415	0.00059052	0.00055984	0.00058221	2.70834	0.0133031	0.0135253	0.0136057	0.0134648	0.0133146	0.0136716										88.757	0.00032	4e-05	0.00034	-1e-05	0.00028	0.00016		69.2	0.981672	0.985083	1.21669	1.243	69.2	0.862482	0.815866	1.0439	1.02461	69.2
								2.9744	0.00059309	0.00054547	0.00057267	0.00059873	0.00056363	0.000574	2.71688	0.0133154	0.013602	0.0135909	0.0133557	0.0133338	0.0135744										88.9407	0.00032	4e-05	0.00034	2e-05	0.00028	0.00018		69.4	0.982519	0.986368	1.21727	1.24432	69.4	0.863173	0.815989	1.04428	1.02502	69.4
								2.98293	0.00059001	0.00054639	0.00057687	0.00060007	0.00055984	0.00057749	2.72541	0.0133482	0.0135928	0.013529	0.0132441	0.0133939	0.0134732										89.1245	0.00032	5e-05	0.00034	6e-05	0.00028	0.0002		69.6	0.983817	0.987424	1.21797	1.24515	69.6	0.863673	0.816883	1.04441	1.02546	69.6
								2.99147	0.00061002	0.00055235	0.00057154	0.00060109	0.00055871	0.00057934	2.73394	0.0133904	0.013562	0.013561	0.0132585	0.0133837	0.0134439										89.3082	0.00031	5e-05	0.00035	0.00011	0.00028	0.00021		69.8	0.984473	0.988692	1.21919	1.24606	69.8	0.864143	0.817151	1.04486	1.02575	69.8
								3	0.00061905	0.00054793	0.00057461	0.00059657	0.00055891	0.00058385	2.74248	0.013447	0.0135827	0.0135883	0.01331	0.0133073	0.0134722										89.4919	0.00031	6e-05	0.00035	0.00015	0.00028	0.00022		70	0.985288	0.98973	1.22027	1.24702	70	0.864957	0.817513	1.04548	1.02635	70
								3.00853	0.00060951	0.00054465	0.00056867	0.00059381	0.00055532	0.00059001	2.75101	0.0134611	0.0137398	0.0135576	0.0132639	0.0133008	0.0135314										89.6757	0.0003	8e-05	0.00036	0.00019	0.00028	0.00022		70.2	0.986461	0.990798	1.2213	1.2483	70.2	0.865356	0.818665	1.04624	1.0267	70.2
								3.01707	0.00060078	0.00055142	0.00057472	0.00059781	0.0005582	0.00058375	2.75954	0.0135497	0.0138126	0.0135451	0.0133425	0.013434	0.0135446										89.8594	0.00029	9e-05	0.00037	0.00022	0.00028	0.00021		70.4	0.988018	0.991896	1.22227	1.24897	70.4	0.865737	0.819814	1.04678	1.02722	70.4
								3.0256	0.00060735	0.00055296	0.00057995	0.00059914	0.00056076	0.00057944	2.76808	0.0134962	0.0136235	0.0134855	0.013565	0.0134821	0.0135931										90.0431	0.00028	0.00011	0.00037	0.00024	0.00028	0.0002		70.6	0.989481	0.993089	1.22298	1.24934	70.6	0.866766	0.820484	1.04773	1.02734	70.6
								3.03413	0.00060848	0.0005504	0.00057164	0.00059802	0.00055778	0.00058847	2.77661	0.0134463	0.0135553	0.0134301	0.0134308	0.0134438	0.0135884										90.2269	0.00028	0.00013	0.00037	0.00026	0.00028	0.00018		70.8	0.990615	0.994647	1.2238	1.2489	70.8	0.867687	0.821452	1.04867	1.02833	70.8
								3.04267	0.00059924	0.0005426	0.00057144	0.00060458	0.00055306	0.00059555	2.78514	0.0134251	0.0135584	0.0135012	0.0133539	0.0134496	0.0135417										90.4106	0.00028	0.00015	0.00038	0.00026	0.00028	0.00017		71	0.991971	0.995918	1.22422	1.24981	71	0.868472	0.822301	1.04948	1.02868	71
								3.0512	0.00059935	0.00054968	0.00057605	0.00060653	0.00054988	0.00058867	2.79368	0.0133771	0.013509	0.0137026	0.013313	0.0134675	0.0134614										90.5943	0.00028	0.00017	0.00038	0.00025	0.00028	0.00016		71.2	0.992723	0.99694	1.22494	1.25015	71.2	0.869198	0.823034	1.05052	1.02935	71.2
								3.05973	0.00060048	0.00055235	0.00056487	0.00060386	0.00055204	0.00058724	2.80221	0.0133603	0.0134576	0.0136423	0.0133129	0.0134038	0.0134324										90.7781	0.00029	0.00019	0.00038	0.00024	0.00027	0.00016		71.4	0.993481	0.997635	1.22583	1.2503	71.4	0.86979	0.82402	1.05114	1.03013	71.4
								3.06827	0.0006014	0.00054034	0.00056856	0.00059791	0.00055522	0.00058888	2.81074	0.01343	0.0135627	0.0136104	0.0133269	0.0133943	0.0133917										90.9618	0.00031	0.00021	0.00038	0.00022	0.00026	0.00017		71.6	0.994875	0.998373	1.22636	1.2511	71.6	0.870783	0.825033	1.05184	1.03094	71.6
								3.0768	0.00060273	0.00054393	0.00057708	0.00059452	0.00055522	0.00058826	2.81928	0.0135342	0.0136428	0.0136427	0.0133237	0.0134425	0.0133879										91.1455	0.00033	0.00022	0.00039	0.00021	0.00025	0.00019		71.8	0.996007	0.999187	1.22657	1.25226	71.8	0.871519	0.826165	1.05227	1.03174	71.8
								3.08533	0.00059052	0.00054537	0.00057523	0.0005935	0.00055276	0.00058282	2.82781	0.0135141	0.013575	0.0137156	0.0133116	0.0135368	0.0134492										91.3292	0.00035	0.00024	0.00039	0.00019	0.00023	0.00021		72	0.997464	1.00056	1.2268	1.25308	72	0.872331	0.827534	1.05292	1.03228	72
								3.09387	0.00059237	0.00054239	0.00058354	0.00059227	0.00055071	0.00058662	2.83634	0.0136188	0.0135433	0.0135199	0.013224	0.0136294	0.0134338										91.513	0.00038	0.00024	0.00039	0.00018	0.00021	0.00025		72.2	0.998302	1.00187	1.22697	1.25354	72.2	0.873381	0.828443	1.05358	1.03251	72.2
								3.1024	0.0006055	0.00055153	0.00057944	0.00059114	0.00055142	0.00059021	2.84488	0.0134808	0.0134471	0.0134951	0.0131692	0.0135183	0.0134037										91.6967	0.00042	0.00025	0.0004	0.00019	0.00019	0.00031		72.4	0.999584	1.00302	1.22748	1.25435	72.4	0.874037	0.829051	1.05372	1.03298	72.4
								3.11093	0.00060725	0.00056353	0.00057338	0.00059329	0.00055122	0.00059432	2.85341	0.0132773	0.0134601	0.013642	0.0132027	0.0134678	0.0134616										91.8804	0.00046	0.00026	0.00041	0.0002	0.00018	0.00037		72.6	1.00026	1.00362	1.22766	1.25487	72.6	0.874459	0.830042	1.05454	1.03283	72.6
								3.11947	0.00059976	0.00055902	0.00057164	0.0005976	0.00055337	0.00058919	2.86194	0.0132417	0.0134749	0.0136081	0.0132647	0.0134698	0.0135165										92.0642	0.00049	0.00027	0.00042	0.00022	0.00016	0.00044		72.8	1.00113	1.00407	1.2279	1.25538	72.8	0.875284	0.830703	1.05473	1.03297	72.8
								3.128	0.00059514	0.00055132	0.00057164	0.00059042	0.00055615	0.00057954	2.87048	0.013325	0.0134658	0.013542	0.0132871	0.0134708	0.0135766										92.2479	0.00053	0.00028	0.00043	0.00024	0.00014	0.00051		73	1.00188	1.00465	1.22793	1.25623	73	0.875931	0.831235	1.05495	1.03331	73
								3.13653	0.00060284	0.00054137	0.00058426	0.00059063	0.00056086	0.00058631	2.87901	0.0134059	0.0134722	0.0135322	0.0132859	0.013447	0.0134672										92.4316	0.00056	0.00029	0.00044	0.00026	0.00012	0.00057		73.2	1.00245	1.00554	1.22848	1.25691	73.2	0.876543	0.831898	1.05513	1.03363	73.2
								3.14507	0.00060335	0.00053901	0.00057861	0.00059483	0.00056271	0.00058888	2.88754	0.0133887	0.0134404	0.0135205	0.013278	0.0134505	0.0134508										92.6154	0.00059	0.0003	0.00045	0.00028	0.00011	0.00064		73.4	1.00339	1.0062	1.22907	1.25798	73.4	0.877501	0.832409	1.05527	1.03389	73.4
								3.1536	0.00060407	0.00053819	0.00056826	0.00059083	0.00055686	0.00058939	2.89608	0.0134462	0.013413	0.013509	0.013276	0.0133903	0.0135008										92.7991	0.00062	0.00031	0.00046	0.00029	9e-05	0.0007		73.6	1.00455	1.00695	1.23011	1.25852	73.6	0.878464	0.833004	1.05578	1.03402	73.6
								3.16213	0.00059801	0.00053767	0.00057626	0.00059576	0.00055809	0.00058098	2.90461	0.0134361	0.0135321	0.013474	0.0133393	0.0133685	0.0134689										92.9828	0.00066	0.00032	0.00047	0.00031	7e-05	0.00076		73.8	1.00544	1.00829	1.23146	1.25923	73.8	0.879129	0.833454	1.05574	1.03476	73.8
								3.17067	0.00060314	0.00054947	0.00057974	0.00059801	0.00055851	0.00057359	2.91314	0.013436	0.0135444	0.0135537	0.0133136	0.0133973	0.0135461										93.1666	0.00069	0.00033	0.00048	0.00032	6e-05	0.00083		74	1.00587	1.00907	1.23268	1.25947	74	0.879623	0.834386	1.05609	1.03517	74
								3.1792	0.00060807	0.0005467	0.00056887	0.00059586	0.00056343	0.00058211	2.92168	0.013439	0.0134586	0.0136383	0.013236	0.0133853	0.0135961										93.3503	0.00073	0.00034	0.00049	0.00033	4e-05	0.00089		74.2	1.00689	1.00995	1.2333	1.25992	74.2	0.879613	0.835372	1.05691	1.03535	74.2
								3.18773	0.00060366	0.00053921	0.00056508	0.00059391	0.00055943	0.00058744	2.93021	0.0134453	0.0134598	0.0134823	0.013234	0.0133811	0.0135756										93.534	0.00076	0.00036	0.0005	0.00034	3e-05	0.00095		74.4	1.00772	1.01089	1.23428	1.2602	74.4	0.879963	0.835445	1.05706	1.03597	74.4
								3.19627	0.00060684	0.00054711	0.00057657	0.00059093	0.00056353	0.00058406	2.93874	0.0134583	0.0135198	0.0135286	0.0133181	0.0134672	0.0134322										93.7178	0.0008	0.00037	0.00051	0.00036	1e-05	0.00102		74.6	1.00851	1.01209	1.23507	1.26064	74.6	0.880913	0.836009	1.05786	1.03615	74.6
								3.2048	0.00061248	0.0005466	0.00058128	0.00058929	0.00056866	0.00058241	2.94728	0.0134575	0.0136122	0.013573	0.0133289	0.0136276	0.0133974										93.9015	0.00083	0.00039	0.00052	0.00037	0	0.00108		74.8	1.00909	1.01316	1.23552	1.2608	74.8	0.881403	0.836918	1.05863	1.03734	74.8
								3.21333	0.00061135	0.00053521	0.00057944	0.00059822	0.00055779	0.00058652	2.95581	0.0134542	0.0135594	0.0135069	0.0133938	0.0134813	0.013434										94.0852	0.00087	0.0004	0.00053	0.00038	-2e-05	0.00115		75	1.00981	1.0141	1.23609	1.26163	75	0.881713	0.837492	1.05902	1.03789	75
								3.22187	0.00060242	0.00054137	0.00057318	0.00060345	0.00056312	0.00059298	2.96434	0.0134051	0.0135468	0.0135335	0.0134725	0.0134748	0.013476										94.269	0.00091	0.00042	0.00054	0.00039	-3e-05	0.00122		75.2	1.01008	1.015	1.23707	1.26227	75.2	0.882094	0.838337	1.06001	1.03814	75.2
								3.2304	0.00060437	0.00054927	0.00057297	0.00060068	0.00056702	0.00059811	2.97288	0.0136258	0.0135134	0.0135075	0.0134007	0.013445	0.01342										94.4527	0.00095	0.00044	0.00054	0.00041	-5e-05	0.00129		75.4	1.01088	1.01569	1.23765	1.26275	75.4	0.882507	0.838893	1.06059	1.03884	75.4
								3.23893	0.00060386	0.00054886	0.00057615	0.0005976	0.00056312	0.00058601	2.98141	0.0136386	0.0134861	0.0135422	0.0133698	0.0134449	0.0134363										94.6364	0.00099	0.00046	0.00055	0.00042	-6e-05	0.00136		75.6	1.012	1.01685	1.2382	1.26343	75.6	0.883244	0.839484	1.06097	1.03933	75.6
								3.24747	0.00060058	0.00054773	0.00056671	0.00059524	0.00055819	0.00056989	2.98994	0.013386	0.0134894	0.0136023	0.0133397	0.0135471	0.0134646										94.8202	0.00103	0.00048	0.00056	0.00044	-8e-05	0.00143		75.8	1.01294	1.01851	1.23839	1.26384	75.8	0.883938	0.839873	1.06166	1.03948	75.8
								3.256	0.00059504	0.00054804	0.00056764	0.00059155	0.00055265	0.00058221	2.99848	0.0133741	0.0134396	0.0134579	0.0132334	0.0134496	0.0134365										95.0039	0.00107	0.0005	0.00057	0.00045	-9e-05	0.00151		76	1.01402	1.02013	1.23888	1.26374	76	0.8847	0.84019	1.06268	1.03917	76
								3.26453	0.00059791	0.0005465	0.00057133	0.00059596	0.00055071	0.00058365	3.00701	0.013321	0.0134306	0.0135867	0.0132209	0.013462	0.0134396										1.14091								76.2	1.01492	1.02099	1.23947	1.26435	76.2	0.885455	0.83994	1.06366	1.03912	76.2
								3.27307	0.00060109	0.00053716	0.00057308	0.00060078	0.00055389	0.00057934	3.01554	0.0133679	0.0134388	0.013743	0.0132889	0.0134875	0.0134237										1.14389								76.4	1.01574	1.02153	1.24026	1.26463	76.4	0.885889	0.840435	1.06431	1.03948	76.4
								3.2816	0.00060294	0.0005427	0.00057307	0.0005976	0.00056292	0.00058826	3.02408	0.0135404	0.0134935	0.0136652	0.0132814	0.0134782	0.0134273										1.14688								76.6	1.01619	1.0227	1.24041	1.26474	76.6	0.886639	0.841057	1.06492	1.03949	76.6
								3.29013	0.00060355	0.00054557	0.00056374	0.00059934	0.00056404	0.00058457	3.03261	0.013453	0.0135347	0.0136601	0.0133014	0.0135464	0.0135165										1.14987								76.8	1.01715	1.02385	1.24095	1.26547	76.8	0.887577	0.841589	1.06544	1.04007	76.8
								3.29867	0.0005977	0.00054044	0.00055995	0.0005897	0.00055307	0.00058837	3.04114	0.0134332	0.0135911	0.0135345	0.0133333	0.0135264	0.0135825										1.15285								77	1.01777	1.02484	1.24132	1.26642	77	0.888781	0.841958	1.06573	1.04053	77
								3.3072	0.00059524	0.00054845	0.00057236	0.00059319	0.00055615	0.00058518	3.04968	0.0133671	0.0135026	0.0135157	0.0133495	0.0135735	0.0135266										1.15584								77.2	1.01869	1.02618	1.24175	1.26673	77.2	0.890057	0.841985	1.06623	1.04156	77.2
								3.31573	0.00060725	0.0005506	0.00057123	0.00059739	0.00056343	0.00057564	3.05821	0.0132851	0.0134794	0.0135959	0.0133464	0.0136014	0.0134372										1.15883								77.4	1.02005	1.02702	1.24211	1.26719	77.4	0.890918	0.842045	1.06682	1.04264	77.4
								3.32427	0.00060653	0.0005504	0.00056723	0.00059381	0.00055902	0.00057328	3.06674	0.0132857	0.0135929	0.0135512	0.0134293	0.013474	0.0133828										1.16181								77.6	1.02068	1.02802	1.2431	1.26802	77.6	0.891942	0.842652	1.06745	1.04338	77.6
								3.3328	0.00060037	0.00054445	0.00057862	0.00059647	0.00056035	0.00057893	3.07528	0.0133811	0.0135762	0.0135846	0.0133298	0.0134525	0.013553										1.1648								77.8	1.02151	1.02901	1.24343	1.26857	77.8	0.892653	0.843028	1.06718	1.04399	77.8
								3.34133	0.00059986	0.00053624	0.00058077	0.00059955	0.00055532	0.00058477	3.08381	0.0134818	0.0134812	0.0136863	0.0132499	0.0134222	0.0136426										1.16779								78	1.02247	1.02968	1.24409	1.26896	78	0.893346	0.843882	1.06774	1.04429	78
								3.34987	0.0005975	0.00053767	0.00057595	0.00059596	0.0005503	0.00058539	3.09234	0.0136292	0.0134667	0.0136635	0.0133449	0.013319	0.013527										1.17077								78.2	1.02363	1.03054	1.24438	1.26981	78.2	0.89407	0.844614	1.06776	1.04526	78.2
								3.3584	0.00060797	0.00054126	0.00057174	0.00058898	0.00055717	0.00058385	3.10088	0.0135198	0.0134941	0.0135907	0.0133531	0.0133067	0.0136056										1.17376								78.4	1.02454	1.03097	1.24507	1.27059	78.4	0.89462	0.845125	1.06807	1.04609	78.4
								3.36693	0.00060827	0.0005465	0.00056712	0.00059052	0.00055543	0.00058806	3.10941	0.0134111	0.0134938	0.0135338	0.0133477	0.0132987	0.0138396										1.17675								78.6	1.02511	1.03174	1.24565	1.2712	78.6	0.895338	0.846498	1.06882	1.04628	78.6
								3.37547	0.00059842	0.00054639	0.00056507	0.00059319	0.00055953	0.00058867	3.11794	0.0133834	0.0135421	0.0135752	0.013367	0.0133057	0.0136497										1.17973								78.8	1.02569	1.03249	1.24642	1.27169	78.8	0.895712	0.847332	1.06906	1.04682	78.8
								3.384	0.00060017	0.00054742	0.00056682	0.00059268	0.00055891	0.000582	3.12648	0.0133721	0.0135616	0.0137728	0.0133649	0.0133819	0.0135156										1.18272								79	1.0266	1.0329	1.24708	1.27207	79	0.896315	0.848339	1.06947	1.04757	79
								3.39253	0.00059996	0.00054424	0.00056887	0.00059309	0.00055779	0.00057595	3.13501	0.0133322	0.0134834	0.0139375	0.0132395	0.0133791	0.0134107										1.18571								79.2	1.02738	1.03314	1.2476	1.27251	79.2	0.89658	0.849581	1.07004	1.048	79.2
								3.40107	0.00059668	0.00054137	0.00056538	0.00059729	0.00055706	0.00057882	3.14354	0.0133531	0.0134436	0.0137982	0.0132147	0.0133996	0.0133796										1.18869								79.4	1.02834	1.03337	1.2482	1.27284	79.4	0.897002	0.850291	1.07005	1.04859	79.4
								3.4096	0.00060263	0.00054208	0.00056856	0.00058991	0.00054865	0.00058354	3.15208	0.0135446	0.0134625	0.0135942	0.0132908	0.0135517	0.0134088										1.19168								79.6	1.02917	1.03404	1.24872	1.27294	79.6	0.897502	0.851654	1.07013	1.04871	79.6
								3.41813	0.00060253	0.00053767	0.00057081	0.00059925	0.00054968	0.00058755	3.16061	0.0135555	0.0135981	0.0135717	0.0134175	0.0135353	0.013465										1.19467								79.8	1.03001	1.03514	1.24898	1.27253	79.8	0.898023	0.852369	1.07065	1.04887	79.8
								3.42667	0.0005976	0.00055153	0.00056025	0.00060612	0.00055501	0.00059391	3.16914	0.0135049	0.0136578	0.0135178	0.0135228	0.0134834	0.0135864										1.19765								80	1.03059	1.03607	1.24957	1.27273	80	0.898583	0.853033	1.07128	1.04867	80
								3.4352	0.00059052	0.00055009	0.00056169	0.00060356	0.00055122	0.00058416	3.17768	0.0135357	0.0135993	0.0135188	0.0135017	0.0136311	0.0136573										1.20064								80.2	1.03097	1.03682	1.25027	1.27318	80.2	0.899112	0.853878	1.07146	1.04903	80.2
								3.44373	0.00058672	0.0005389	0.00056487	0.00060806	0.00054743	0.00058775	3.18621	0.0134845	0.0135052	0.0135462	0.0133518	0.0136045	0.0134969										1.20363								80.4	1.03245	1.03779	1.25058	1.27305	80.4	0.899997	0.854809	1.07197	1.049	80.4
								3.45227	0.00058929	0.00054085	0.00056723	0.00059504	0.00056558	0.00059627	3.19474	0.0134081	0.0134819	0.0135407	0.0132728	0.0134354	0.0134377										1.20661								80.6	1.03349	1.03895	1.25047	1.27377	80.6	0.900483	0.855144	1.07213	1.04895	80.6
								3.4608	0.00059924	0.00054403	0.00057349	0.00059771	0.00056322	0.0005819	3.20328	0.013446	0.0134991	0.0135469	0.013313	0.0133606	0.0135037										1.2096								80.8	1.03462	1.0399	1.251	1.27477	80.8	0.90143	0.855498	1.07254	1.04959	80.8
								3.46933	0.00060058	0.00054516	0.00057297	0.00060509	0.00055091	0.00057123	3.21181	0.013486	0.0135819	0.0135478	0.0133666	0.0133675	0.0135033										1.21259								81	1.03566	1.04069	1.25125	1.27597	81	0.902245	0.85592	1.07251	1.05021	81
								3.47787	0.00059647	0.00054044	0.00056548	0.00059391	0.00055327	0.00057964	3.22034	0.0133846	0.0136008	0.0136279	0.0133826	0.0133268	0.0135217										1.21557								81.2	1.03634	1.04168	1.25182	1.27642	81.2	0.903224	0.855854	1.07277	1.05102	81.2
								3.4864	0.00059986	0.00054383	0.00056302	0.00060058	0.00055368	0.00058334	3.22888	0.0132831	0.0136448	0.0135547	0.0132943	0.0133905	0.0134924										1.21856								81.4	1.03718	1.04221	1.25202	1.27768	81.4	0.903468	0.856228	1.07315	1.05186	81.4
								3.49493	0.00060232	0.00054578	0.00056692	0.00060529	0.00055112	0.00057769	3.23741	0.0133366	0.013615	0.0134762	0.0133065	0.0135506	0.0134045										1.22155								81.6	1.0375	1.04341	1.25279	1.27876	81.6	0.904127	0.856993	1.07346	1.05224	81.6
								3.50347	0.00060222	0.00054147	0.00057297	0.00059278	0.0005505	0.00057462	3.24594	0.013465	0.0136079	0.0135393	0.0133309	0.0133301	0.0134321										1.22453								81.8	1.03851	1.04431	1.25337	1.27973	81.8	0.904536	0.857713	1.07402	1.05246	81.8
								3.512	0.0005974	0.00054414	0.00057308	0.00059606	0.00055748	0.00058262	3.25448	0.0135257	0.0135925	0.0135622	0.0133207	0.0134171	0.0134688										1.22752								82	1.03973	1.04517	1.2544	1.28048	82	0.905078	0.858695	1.07429	1.05323	82
								3.52053	0.00059565	0.00055142	0.0005739	0.00059822	0.0005545	0.00059083	3.26301	0.01366	0.0135094	0.01354	0.0132941	0.0135855	0.013462										1.23051								82.2	1.04051	1.04624	1.25477	1.2812	82.2	0.905407	0.859644	1.07496	1.0542	82.2
								3.52907	0.00060745	0.00055286	0.00057728	0.00059884	0.00055419	0.00058724	3.27154	0.0137451	0.0135429	0.0135758	0.0132762	0.01346	0.0134481										1.23349								82.4	1.04105	1.04722	1.25553	1.28199	82.4	0.905799	0.860313	1.07669	1.05455	82.4
								3.5376	0.0006094	0.00054393	0.00057389	0.00060448	0.00055614	0.00058262	3.28008	0.0135232	0.0136827	0.0136174	0.0133213	0.0134597	0.0134733										1.23648								82.6	1.04153	1.04802	1.25618	1.28248	82.6	0.906417	0.861574	1.07751	1.05512	82.6
								3.54613	0.00060263	0.00054137	0.00056877	0.00060673	0.00055471	0.00058611	3.28861	0.0133711	0.0137395	0.013619	0.0132549	0.0134252	0.0133796										1.23947								82.8	1.04242	1.04885	1.25687	1.28317	82.8	0.906759	0.862047	1.07816	1.05651	82.8
								3.55467	0.0005975	0.00055173	0.00056794	0.00060098	0.00055943	0.00058857	3.29714	0.0133588	0.0136864	0.0136537	0.0132375	0.0133069	0.0133099										1.24245								83	1.04344	1.0494	1.25783	1.28321	83	0.907083	0.862803	1.07912	1.05776	83
								3.5632	0.00059699	0.00054752	0.00056712	0.00059185	0.00055717	0.0005935	3.30568	0.0134715	0.0136376	0.0136299	0.0133763	0.0133014	0.0133597										1.24544								83.2	1.04446	1.05017	1.25867	1.28365	83.2	0.907411	0.863376	1.07948	1.05824	83.2
								3.57173	0.00059452	0.00054403	0.00056723	0.00058734	0.00055871	0.00058826	3.31421	0.0134887	0.0136894	0.0134974	0.0133397	0.0133808	0.0135224										1.24843								83.4	1.04536	1.05072	1.25949	1.28356	83.4	0.907989	0.863986	1.07959	1.05874	83.4
								3.58027	0.00059032	0.0005465	0.00057308	0.00058231	0.00056117	0.00057739	3.32274	0.0136376	0.0136647	0.0135024	0.0132374	0.0133986	0.0135727										1.25141								83.6	1.04614	1.05234	1.25993	1.28348	83.6	0.908379	0.864961	1.07979	1.0596	83.6
								3.5888	0.00059401	0.0005428	0.00057769	0.00058765	0.00055101	0.00058016	3.33128	0.0135308	0.013608	0.0135247	0.0132641	0.0134079	0.0134646										1.2544								83.8	1.0473	1.05336	1.26027	1.28314	83.8	0.909326	0.86564	1.08054	1.0599	83.8
								3.59733	0.00060048	0.00054126	0.00058015	0.00059822	0.00054619	0.00058241	3.33981	0.0133627	0.0135066	0.0135902	0.0133112	0.0135033	0.0134333										1.25739								84	1.04853	1.05485	1.26084	1.28334	84	0.910168	0.866143	1.08112	1.06008	84
								3.60587	0.00059565	0.00054629	0.00057513	0.00060161	0.00054947	0.000582	3.34834	0.0133731	0.0134326	0.013575	0.0132366	0.0133764	0.0134246										1.26037								84.2	1.04938	1.05564	1.26183	1.28362	84.2	0.910969	0.86675	1.08134	1.06039	84.2
								3.6144	0.00059565	0.00054865	0.00057595	0.00060397	0.00054958	0.00058118	3.35688	0.0133968	0.0134704	0.0135019	0.0131688	0.0133336	0.0133772										1.26336								84.4	1.05089	1.05624	1.26236	1.28367	84.4	0.911984	0.867007	1.08217	1.0602	84.4
								3.62293	0.00059781	0.00053901	0.00057318	0.00060622	0.00054753	0.00058662	3.36541	0.0133765	0.013446	0.0135035	0.0131951	0.0133636	0.0133961										1.26635								84.6	1.05132	1.05673	1.26257	1.28453	84.6	0.912927	0.867312	1.08228	1.06081	84.6
								3.63147	0.00058703	0.00054085	0.00057318	0.00060961	0.00055307	0.00058477	3.37394	0.0133648	0.0134529	0.0135198	0.0132823	0.0133984	0.0135006										1.26933								84.8	1.05212	1.05783	1.26333	1.28503	84.8	0.914047	0.867892	1.08264	1.06116	84.8
								3.64	0.00058888	0.00054445	0.00057687	0.00060571	0.00055296	0.00058436	3.38248	0.0133682	0.0134803	0.0135184	0.0133437	0.0133802	0.0134509										1.27232								85	1.05229	1.05809	1.26328	1.28586	85	0.914464	0.86851	1.08283	1.06107	85
								3.64853	0.00059175	0.00053839	0.00056743	0.0006015	0.00055183	0.00058837	3.39101	0.0134607	0.0135508	0.0135184	0.0133252	0.013396	0.0134664										1.27531								85.2	1.05267	1.05889	1.26381	1.28629	85.2	0.915317	0.868844	1.08322	1.06151	85.2
								3.65707	0.00059473	0.00054188	0.00056784	0.00060807	0.00055019	0.00058755	3.39954	0.0135108	0.0135137	0.0134719	0.0134711	0.0134959	0.0134285										1.27829								85.4	1.05346	1.05944	1.26426	1.28728	85.4	0.91564	0.869732	1.08351	1.06204	85.4
								3.6656	0.00060427	0.0005466	0.0005663	0.00060982	0.00055132	0.00058744	3.40808	0.0134208	0.0134854	0.0134643	0.0133085	0.013417	0.0133523										1.28128								85.6	1.05375	1.06026	1.26518	1.28751	85.6	0.916246	0.870707	1.0839	1.06239	85.6
								3.67413	0.00060479	0.00054824	0.00056364	0.00061514	0.00055481	0.00058087	3.41661	0.013387	0.0135385	0.013429	0.0132481	0.0133127	0.0133961										1.28427								85.8	1.05458	1.06096	1.26535	1.28805	85.8	0.916845	0.871477	1.0844	1.06261	85.8
								3.68267	0.00059688	0.00053911	0.00056651	0.00060519	0.00055204	0.00057739	3.42514	0.0134306	0.0135686	0.0134317	0.0133044	0.013334	0.0134307										1.28725								86	1.05507	1.06136	1.26573	1.28831	86	0.917867	0.872208	1.08457	1.06315	86
								3.6912	0.00059483	0.00052823	0.00057513	0.00059186	0.00055706	0.0005779	3.43368	0.0133794	0.0134996	0.0135195	0.0133554	0.0133737	0.0133996										1.29024								86.2	1.05546	1.06232	1.26578	1.2887	86.2	0.918356	0.873125	1.08522	1.06376	86.2
								3.69973	0.00059883	0.00053254	0.00057205	0.00059606	0.00055224	0.00057903	3.44221	0.0133799	0.013548	0.013732	0.0132763	0.0137045	0.0134608										1.29323								86.4	1.05606	1.06285	1.26611	1.28938	86.4	0.918989	0.873467	1.0857	1.06439	86.4
								3.70827	0.00060006	0.00053972	0.00056548	0.00059801	0.00055194	0.00058272	3.45074	0.0134109	0.0137514	0.013601	0.0132176	0.0138078	0.0135345										1.29621								86.6	1.05647	1.06318	1.26595	1.28993	86.6	0.919589	0.874194	1.08611	1.06523	86.6
								3.7168	0.00060366	0.00053767	0.00057041	0.00060037	0.00055337	0.00058447	3.45928	0.0134682	0.0135604	0.0134878	0.0132314	0.0133969	0.0133821										1.2992								86.8	1.05741	1.06355	1.26647	1.29035	86.8	0.920097	0.874218	1.08622	1.06621	86.8
								3.72533	0.00060981	0.00053203	0.00057133	0.00059668	0.00054383	0.00058549	3.46781	0.0133803	0.0135063	0.0135462	0.0133017	0.0134456	0.0133389										1.30219								87	1.0586	1.06385	1.26697	1.29059	87	0.920873	0.874424	1.08634	1.06621	87
								3.73387	0.00060735	0.00052998	0.00056897	0.0005977	0.00053788	0.00058395	3.47634	0.0133029	0.0135134	0.0135887	0.0134036	0.0135508	0.0133633										1.30517								87.2	1.05967	1.06458	1.26704	1.29137	87.2	0.92184	0.87478	1.08676	1.06656	87.2
								3.7424	0.0006015	0.00053685	0.00056836	0.00059801	0.00053942	0.00057862	3.48488	0.0133845	0.0135177	0.0135878	0.0134019	0.0134885	0.0133927										1.30816								87.4	1.06039	1.06532	1.26697	1.29141	87.4	0.92209	0.875705	1.08745	1.06721	87.4
								3.75093	0.00060253	0.0005427	0.00057943	0.00060037	0.00055122	0.00058221	3.49341	0.0133449	0.0134813	0.0135415	0.013316	0.0133846	0.0134245										1.31115								87.6	1.06154	1.06663	1.26725	1.29201	87.6	0.922754	0.876266	1.08829	1.06778	87.6
								3.75947	0.00059883	0.00053695	0.00057328	0.0006019	0.00055491	0.00058549	3.50194	0.013322	0.0134773	0.0135142	0.0132631	0.013386	0.0133739										1.31413								87.8	1.06262	1.06731	1.26801	1.29232	87.8	0.9238	0.877046	1.08929	1.06833	87.8
								3.768	0.00059165	0.00054188	0.00056477	0.00058775	0.00054249	0.00059144	3.51048	0.0133441	0.0135872	0.0135213	0.0132926	0.0134324	0.0134339										1.31712								88	1.06372	1.06875	1.2684	1.29283	88	0.924483	0.877867	1.08982	1.06876	88
								3.77653	0.00059811	0.00054978	0.00057574	0.00058457	0.00053819	0.00059647	3.51901	0.0134694	0.0135796	0.0134812	0.0133411	0.0134651	0.0134589										1.32011								88.2	1.06438	1.06941	1.269	1.29349	88.2	0.924899	0.878491	1.0905	1.06885	88.2
								3.78507	0.00059955	0.00054434	0.00057502	0.00059565	0.00054435	0.00059658	3.52754	0.013503	0.013459	0.0135317	0.0133869	0.0134668	0.0135063										1.32309								88.4	1.06518	1.07023	1.26932	1.29408	88.4	0.92551	0.878623	1.0913	1.06937	88.4
								3.7936	0.00061033	0.00053849	0.00056486	0.00059493	0.00055091	0.00060448	3.53608	0.0134691	0.0134183	0.0138351	0.0133573	0.0134642	0.0135241										1.32608								88.6	1.06584	1.07083	1.26913	1.29486	88.6	0.926231	0.878946	1.0916	1.06983	88.6
								3.80213	0.00061566	0.00053839	0.00056138	0.00059165	0.00055665	0.00059391	3.54461	0.013592	0.0134993	0.0135621	0.0133262	0.0134405	0.013342										1.32907								88.8	1.06659	1.07173	1.26938	1.29512	88.8	0.926273	0.879713	1.09202	1.06992	88.8
								3.81067	0.00060396	0.00054055	0.00056764	0.0005974	0.00054814	0.00058467	3.55314	0.0134248	0.0135649	0.0134255	0.0132749	0.0134385	0.0133464										1.33205								89	1.06723	1.07231	1.26976	1.29526	89	0.926786	0.8801	1.09239	1.07035	89
								3.8192	0.00059268	0.00054414	0.00057318	0.00060622	0.00054701	0.00059227	3.56168	0.0133196	0.0135294	0.0135097	0.0131999	0.0135236	0.0133757										1.33504								89.2	1.06803	1.07332	1.27052	1.29551	89.2	0.927222	0.880915	1.09284	1.07114	89.2
								3.82773	0.00059606	0.00054034	0.00057174	0.00059955	0.00055235	0.0005977	3.57021	0.0133059	0.0135793	0.0135362	0.013307	0.0134252	0.0134428										1.33803								89.4	1.06891	1.07377	1.27141	1.29559	89.4	0.927416	0.881305	1.09331	1.07143	89.4
								3.83627	0.0006054	0.00053665	0.00056343	0.00059647	0.00055071	0.00059699	3.57874	0.0134186	0.0135963	0.0135208	0.0134547	0.0134706	0.0134139										1.34101								89.6	1.06927	1.07431	1.27195	1.29573	89.6	0.927479	0.881656	1.09392	1.07188	89.6
								3.8448	0.00060386	0.00053819	0.00056282	0.00059934	0.00055214	0.00059288	3.58728	0.0133915	0.0134907	0.0134953	0.013361	0.0134134	0.0134138										1.344								89.8	1.06997	1.07508	1.27236	1.29598	89.8	0.928164	0.882156	1.09466	1.07259	89.8
								3.85333	0.00060181	0.00054475	0.00056846	0.00059329	0.00055142	0.00058293	3.59581	0.0133148	0.013454	0.0134781	0.0132815	0.0134183	0.0133829										1.34699								90	1.07035	1.07516	1.27335	1.29598	90	0.928473	0.882863	1.0952	1.07315	90
								3.86187	0.0005974	0.0005426	0.00056672	0.00059534	0.00054865	0.00057769	3.60434	0.0133297	0.0134923	0.0135695	0.0132544	0.0134557	0.013401										1.34997								90.2	1.07129	1.07607	1.2735	1.29642	90.2	0.928555	0.883406	1.09513	1.07323	90.2
								3.8704	0.00059955	0.00053757	0.0005739	0.00059196	0.00054763	0.00058303	3.61288	0.0133446	0.0135612	0.0136924	0.0132654	0.0134013	0.0134574										1.35296								90.4	1.07212	1.07671	1.27392	1.29669	90.4	0.929159	0.883599	1.09552	1.07387	90.4
								3.87893	0.00059637	0.00054311	0.00057728	0.0005896	0.00055307	0.00058785	3.62141	0.0133944	0.0136951	0.0135348	0.0132923	0.0134828	0.0135211										1.35595								90.6	1.07239	1.07729	1.27419	1.29713	90.6	0.929705	0.88379	1.09587	1.07418	90.6
								3.88747	0.0005937	0.00054783	0.00056528	0.0005939	0.00055665	0.00058631	3.62994	0.0135089	0.0135643	0.0134749	0.0133059	0.0134057	0.013676										1.35893								90.8	1.07348	1.07744	1.27503	1.29756	90.8	0.929983	0.883959	1.09574	1.07404	90.8
								3.896	0.0005976	0.00055255	0.00056764	0.00058826	0.00055286	0.00059103	3.63848	0.0135575	0.0135042	0.0134758	0.0133429	0.0133825	0.0134971										1.36192								91	1.07426	1.07825	1.27563	1.29837	91	0.930404	0.88409	1.09621	1.07419	91
								3.90453	0.00060171	0.00054876	0.00057236	0.00058191	0.00054947	0.00059781	3.64701	0.0136231	0.0135375	0.0135511	0.0132989	0.0134078	0.0135051										1.36491								91.2	1.07448	1.07947	1.2761	1.29897	91.2	0.930506	0.884792	1.09682	1.07472	91.2
								3.91307	0.00061166	0.0005504	0.00056897	0.0005894	0.00055163	0.00059514	3.65554	0.0135094	0.0135423	0.013542	0.013235	0.013433	0.0135199										1.36789								91.4	1.07523	1.08035	1.27667	1.29947	91.4	0.930448	0.885515	1.09751	1.07503	91.4
								3.9216	0.00061423	0.00055224	0.0005738	0.00059452	0.00054978	0.0005975	3.66408	0.0134677	0.0135918	0.013499	0.0132502	0.0134359	0.0135243										1.37088								91.6	1.07586	1.08114	1.27756	1.30013	91.6	0.930843	0.88613	1.09752	1.07492	91.6
								3.93013	0.00060612	0.00054147	0.00057769	0.00059719	0.00054742	0.00059073	3.67261	0.013444	0.0136552	0.0136177	0.0132583	0.0134266	0.0135647										1.37387								91.8	1.07665	1.08202	1.27803	1.30062	91.8	0.931192	0.886989	1.09796	1.07547	91.8
								3.93867	0.00059832	0.00053972	0.00057143	0.00059134	0.00054958	0.00057893	3.68114	0.0133672	0.0136727	0.0138036	0.0132181	0.0134604	0.0134813										1.37685								92	1.07766	1.08293	1.27831	1.30145	92	0.931795	0.887369	1.09798	1.07558	92
								3.9472	0.00059534	0.0005426	0.00056569	0.00058888	0.00054958	0.00059298	3.68968	0.0133013	0.0135877	0.0136543	0.0131793	0.0134646	0.0134703										1.37984								92.2	1.07817	1.0835	1.27863	1.30216	92.2	0.932093	0.887578	1.09793	1.07568	92.2
								3.95573	0.00060078	0.00054014	0.00056271	0.00059585	0.00055183	0.00059822	3.69821	0.0133071	0.0135217	0.0134565	0.0132486	0.0134446	0.0135999										1.38283								92.4	1.07921	1.08403	1.27929	1.30304	92.4	0.93298	0.887515	1.09833	1.07604	92.4
								3.96427	0.00060304	0.00054475	0.00056271	0.00059083	0.00054927	0.00058949	3.70674	0.0133282	0.0135415	0.0134202	0.0133203	0.0133395	0.0137117										1.38581								92.6	1.08003	1.08442	1.27962	1.30349	92.6	0.933586	0.888043	1.09839	1.076	92.6
								3.9728	0.00059411	0.00054793	0.00056261	0.00059186	0.00055307	0.00058939	3.71528	0.0133476	0.0135221	0.0134345	0.0132932	0.0133127	0.0134223										1.3888								92.8	1.08156	1.08503	1.28035	1.30368	92.8	0.934222	0.888452	1.09903	1.07615	92.8
								3.98133	0.00059678	0.00054352	0.00056353	0.00059606	0.00055727	0.0005819	3.72381	0.0133776	0.0135471	0.0135512	0.0133362	0.0134391	0.0133508										1.39179								93	1.08253	1.08574	1.28121	1.30389	93	0.935315	0.888637	1.09981	1.07646	93
								3.98987	0.0006015	0.00053757	0.00056805	0.00059124	0.00054639	0.00058662	3.73234	0.0133465	0.0134882	0.0136363	0.0133304	0.0134061	0.0134123										1.39477								93.2	1.08297	1.08653	1.28169	1.30425	93.2	0.935981	0.889586	1.10019	1.07723	93.2
								3.9984	0.0006014	0.00053223	0.00057287	0.00059914	0.00053737	0.00059627	3.74088	0.0133224	0.0134092	0.0136867	0.013292	0.0133218	0.0133905										1.39776								93.4	1.08366	1.0871	1.28236	1.30466	93.4	0.936697	0.89004	1.10054	1.07778	93.4
								4.00693	0.00060766	0.00054044	0.00057277	0.00059749	0.00054383	0.00059042	3.74941	0.0133268	0.0135558	0.0135781	0.0132743	0.0133483	0.0133987										1.40075								93.6	1.08389	1.08773	1.28289	1.30499	93.6	0.937641	0.890288	1.10108	1.07829	93.6
								4.01547	0.00060786	0.00055204	0.0005701	0.00058262	0.00054516	0.00058549	3.75794	0.0133302	0.0136735	0.0134861	0.0133114	0.013354	0.0133655										1.40373								93.8	1.08462	1.08847	1.28293	1.30547	93.8	0.938789	0.890918	1.10166	1.07914	93.8
								4.024	0.00059935	0.0005545	0.00056774	0.00058858	0.0005464	0.00058991	3.76648	0.0133268	0.0135273	0.0135169	0.0133115	0.0133595	0.0132826										1.40672								94	1.08534	1.08946	1.2834	1.3057	94	0.939565	0.891228	1.1022	1.07912	94
								4.03253	0.0005976	0.00054578	0.00056425	0.00060099	0.00055429	0.00059114	3.77501	0.0133609	0.0135186	0.0134906	0.0132091	0.0135374	0.0133877										1.40971								94.2	1.08575	1.09047	1.28342	1.30608	94.2	0.940235	0.891771	1.10254	1.07946	94.2
								4.04107	0.0006014	0.00053367	0.00056969	0.00059534	0.00054598	0.00058447	3.78354	0.0133983	0.0134944	0.0135098	0.0131861	0.0134957	0.0134904										1.41269								94.4	1.08634	1.09126	1.2836	1.30657	94.4	0.941061	0.892314	1.10284	1.08025	94.4
								4.0496	0.00060181	0.00053901	0.00056989	0.00059289	0.00054106	0.00058344	3.79208	0.0133686	0.013485	0.0136249	0.0132089	0.0133863	0.0134427										1.41568								94.6	1.08676	1.09185	1.28408	1.30709	94.6	0.941557	0.892717	1.10319	1.0809	94.6
								4.05813	0.00060396	0.00054229	0.00057	0.00060016	0.00054414	0.00059483	3.80061	0.0133813	0.0134805	0.0136217	0.0132651	0.0133668	0.0136831										1.41867								94.8	1.08747	1.09265	1.28489	1.30759	94.8	0.942065	0.893886	1.1036	1.08141	94.8
								4.06667	0.00060242	0.00054362	0.00057697	0.00059339	0.00054937	0.0005974	3.80914	0.0134264	0.0135	0.0136027	0.0132788	0.013477	0.0137164										1.42165								95	1.08759	1.09354	1.2855	1.30816	95	0.942154	0.894442	1.10389	1.0824	95
								4.0752	0.00060314	0.0005426	0.00056938	0.00058662	0.0005469	0.00058662	3.81768	0.0134437	0.0134963	0.0135499	0.0133497	0.0135791	0.0135667										1.42464								95.2	1.08751	1.09409	1.28563	1.30875	95.2	0.942744	0.895241	1.10449	1.08275	95.2
								4.08373	0.00060807	0.00053747	0.00056261	0.00059134	0.00054044	0.0005856	3.82621	0.013548	0.0135381	0.0135149	0.0133013	0.0135039	0.0136699										1.42763								95.4	1.08853	1.09513	1.28647	1.30911	95.4	0.943264	0.895988	1.10498	1.08318	95.4
								4.09227	0.00061084	0.00053285	0.00056682	0.00059606	0.00054147	0.00059401	3.83474	0.0134179	0.0135025	0.0135346	0.0132162	0.0134616	0.0134844										1.43061								95.6	1.08904	1.09582	1.28676	1.3096	95.6	0.943433	0.896722	1.10494	1.0834	95.6
								4.1008	0.00060951	0.00053449	0.00057	0.00059493	0.0005465	0.00058919	3.84328	0.0133878	0.0134509	0.0135465	0.013236	0.0134896	0.0133205										1.4336								95.8	1.08959	1.09619	1.28738	1.30974	95.8	0.943933	0.897493	1.10528	1.08396	95.8
								4.10933	0.00060776	0.00054917	0.00056928	0.00059319	0.0005467	0.0005857	3.85181	0.0133822	0.0134888	0.0135735	0.0132211	0.0134601	0.0133472										1.43659								96	1.09052	1.09755	1.28818	1.31029	96	0.944688	0.898167	1.10551	1.08444	96
								4.11787	0.00060971	0.00054947	0.00057	0.00059227	0.00054178	0.00059463	3.86034	0.0133106	0.0135025	0.0136806	0.0131865	0.0134191	0.0134174										1.43957								96.2	1.09101	1.09838	1.2886	1.31067	96.2	0.944496	0.898718	1.1055	1.08456	96.2
								4.1264	0.00061484	0.00054527	0.00057092	0.00059278	0.00054126	0.00059811	3.86888	0.013336	0.0134214	0.0136783	0.0132207	0.0134829	0.0134112										1.44256								96.4	1.09216	1.09916	1.28938	1.31129	96.4	0.945283	0.899181	1.10603	1.085	96.4
								4.13493	0.00060961	0.00054496	0.00056476	0.00059637	0.0005427	0.0005859	3.87741	0.0133562	0.0134412	0.0136757	0.0133001	0.0135246	0.0134337										1.44555								96.6	1.09336	1.09959	1.28997	1.31123	96.6	0.945702	0.900028	1.10603	1.08548	96.6
								4.14347	0.00060735	0.00054403	0.00056374	0.00059739	0.00054988	0.00058785	3.88594	0.0134172	0.0134845	0.0135497	0.0133347	0.0134508	0.0134018										1.44853								96.8	1.09451	1.1004	1.29041	1.31139	96.8	0.946502	0.900351	1.1063	1.08614	96.8
								4.152	0.00061535	0.00054988	0.00056733	0.00059411	0.00054537	0.00059647	3.89448	0.0133704	0.0134754	0.0134706	0.013335	0.0134679	0.0133808										1.45152								97	1.09454	1.10091	1.29068	1.3113	97	0.947204	0.90082	1.10617	1.08659	97
								4.16053	0.00061371	0.00055522	0.00057328	0.00058878	0.00054588	0.00058867	3.90301	0.0133414	0.0134543	0.0134851	0.0133438	0.0134681	0.0134197										1.45451								97.2	1.09465	1.10184	1.29089	1.31151	97.2	0.947886	0.901018	1.10644	1.08727	97.2
								4.16907	0.00061659	0.00055255	0.00057553	0.00059125	0.00055091	0.00059052	3.91154	0.0133532	0.0135131	0.0135347	0.0136349	0.0134664	0.01343										1.45749								97.4	1.09512	1.10268	1.29125	1.31202	97.4	0.948994	0.901353	1.10714	1.08755	97.4
								4.1776	0.00061494	0.00054927	0.00056169	0.00060324	0.00054916	0.00059175	3.92008	0.013363	0.0137318	0.0135223	0.0134327	0.0135869	0.0134867										1.46048								97.6	1.0957	1.10336	1.29156	1.31254	97.6	0.950031	0.901205	1.1079	1.0876	97.6
								4.18613	0.00060643	0.0005546	0.00056826	0.00060078	0.00054711	0.00058867	3.92861	0.0133472	0.0136525	0.0135606	0.013363	0.0136192	0.0134936										1.46347								97.8	1.09637	1.10414	1.29127	1.3129	97.8	0.950577	0.901645	1.10831	1.08761	97.8
								4.19467	0.0006094	0.00055625	0.00057964	0.00059545	0.00053942	0.00059247	3.93714	0.0134351	0.013476	0.0135374	0.0134061	0.0135373	0.0133946										1.46645								98	1.09668	1.1053	1.29169	1.31312	98	0.951186	0.901921	1.10914	1.08762	98
								4.2032	0.00061289	0.00054958	0.00057359	0.00059514	0.00053655	0.00058159	3.94568	0.0136414	0.0134662	0.0135173	0.013367	0.0134308	0.0134396										1.46944								98.2	1.09687	1.1054	1.2918	1.31355	98.2	0.951875	0.902805	1.10966	1.08827	98.2
								4.21173	0.00061248	0.00054598	0.00056804	0.00059308	0.00054342	0.00057379	3.95421	0.0135318	0.013512	0.0135075	0.0133291	0.0133093	0.0134143										1.47243								98.4	1.09761	1.10601	1.29244	1.31417	98.4	0.95202	0.903317	1.10991	1.08798	98.4
								4.22027	0.00060509	0.00054763	0.00056158	0.0005898	0.00054824	0.000578	3.96274	0.0133543	0.0136105	0.0135093	0.013395	0.0133185	0.0134236										1.47541								98.6	1.09769	1.10676	1.29272	1.31452	98.6	0.95239	0.904029	1.11044	1.08817	98.6
								4.2288	0.00060366	0.00055091	0.00056312	0.00058867	0.00054075	0.000574	3.97128	0.0133529	0.0135081	0.0136204	0.013335	0.013458	0.0135213										1.4784								98.8	1.09838	1.10722	1.29305	1.31538	98.8	0.952666	0.904457	1.11095	1.08806	98.8
								4.23733	0.00061659	0.00054609	0.00056538	0.00058601	0.00053747	0.00057523	3.97981	0.0133094	0.0134879	0.0135292	0.0133497	0.0134416	0.0135595										1.48139								99	1.09915	1.10789	1.29339	1.31589	99	0.952781	0.904654	1.11141	1.08834	99
								4.24587	0.00061412	0.00054208	0.00057328	0.00059165	0.00053973	0.00057882	3.98834	0.0132764	0.0135195	0.013525	0.0133909	0.0134459	0.0134263										1.48437								99.2	1.10002	1.10832	1.29343	1.31634	99.2	0.953418	0.905364	1.11208	1.08852	99.2
								4.2544	0.00060704	0.00054301	0.00057441	0.00059667	0.00054465	0.00057995	3.99688	0.0133669	0.0135588	0.0136361	0.0133231	0.0134801	0.0133887										1.48736								99.4	1.10124	1.10938	1.29393	1.317	99.4	0.953348	0.905616	1.11258	1.08879	99.4
								4.26293	0.00061043	0.00053808	0.00056661	0.00059124	0.00054578	0.00057656	4.00541	0.0135101	0.0137115	0.0136726	0.0133915	0.0135418	0.0133683										1.49035								99.6	1.10191	1.10968	1.29424	1.31754	99.6	0.953531	0.905892	1.11309	1.08901	99.6
								4.27147	0.00061228	0.00053931	0.00056538	0.0005897	0.00054527	0.00057728	4.01394	0.0134768	0.0137331	0.0136872	0.0132946	0.0136527	0.0134042										1.49333								99.8	1.10245	1.1105	1.2949	1.31796	99.8	0.953692	0.906465	1.11339	1.08931	99.8
								4.28	0.00061022	0.00055163	0.00056199	0.00058991	0.00054855	0.00058241	4.02248	0.013393	0.0134916	0.0135478	0.0132015	0.0134058	0.0135552										1.49632								100	1.10309	1.11179	1.29529	1.31883	100	0.954079	0.906936	1.11389	1.08995	100
								4.28853	0.00060673	0.0005544	0.00055953	0.00059391	0.00054526	0.00058087	4.03101	0.013336	0.0135314	0.0135519	0.0132334	0.0133659	0.0136469										1.49931								100.2	1.10407	1.11196	1.29582	1.31973	100.2	0.953973	0.907265	1.11388	1.09036	100.2
								4.29707	0.00061033	0.00054157	0.00056599	0.00059278	0.00054003	0.00058293	4.03954	0.013296	0.0135347	0.0136232	0.0132713	0.013454	0.0134656										1.50229								100.4	1.10526	1.1126	1.29606	1.31996	100.4	0.954739	0.90787	1.11434	1.09084	100.4
								4.3056	0.0006171	0.00054188	0.00055963	0.00059462	0.00054373	0.00057913	4.04808	0.0133143	0.0134466	0.0136435	0.0133397	0.0134817	0.0134477										1.50528								100.6	1.10627	1.11263	1.29664	1.32012	100.6	0.955138	0.908273	1.11472	1.09137	100.6
								4.31413	0.00061402	0.00054947	0.00055492	0.00059298	0.00054927	0.00057595	4.05661	0.0134009	0.0134294	0.0135734	0.0134007	0.0133637	0.0135702										1.50827								100.8	1.10675	1.11386	1.2972	1.32027	100.8	0.955909	0.90807	1.11514	1.09179	100.8
								4.32267	0.0006133	0.00054711	0.00056128	0.00059227	0.00054619	0.0005817	4.06514	0.0134426	0.0134458	0.0135174	0.0134128	0.0134487	0.0134504										1.51125								101	1.10735	1.11407	1.29761	1.32049	101	0.956425	0.907932	1.11583	1.09193	101
								4.3312	0.00061936	0.00054362	0.00056394	0.00059852	0.00054085	0.00058908	4.07368	0.0133015	0.013383	0.0135868	0.0133713	0.013436	0.0134196										1.51424								101.2	1.10866	1.11457	1.29857	1.32091	101.2	0.956775	0.9083	1.11647	1.09202	101.2
								4.33973	0.00062049	0.00054783	0.00055819	0.00059391	0.00053737	0.00058724	4.08221	0.0132858	0.0133905	0.0135629	0.0133477	0.0133736	0.0135333										1.51723								101.4	1.10944	1.11525	1.2993	1.32108	101.4	0.957416	0.909225	1.11693	1.09195	101.4
								4.34827	0.00061392	0.00054793	0.00055502	0.00059575	0.00054291	0.00058785	4.09074	0.0133393	0.0134957	0.0135341	0.0133134	0.0133841	0.0135295										1.52021								101.6	1.11016	1.11616	1.29983	1.32143	101.6	0.957608	0.909685	1.11724	1.09236	101.6
								4.3568	0.00060489	0.00054116	0.0005624	0.00059595	0.00054998	0.00058354	4.09928	0.0132898	0.0134928	0.0134971	0.0132927	0.0133913	0.0135122										1.5232								101.8	1.11085	1.11674	1.30042	1.32155	101.8	0.957689	0.910396	1.11752	1.09288	101.8
								4.36533	0.00060581	0.00054465	0.00056189	0.00058549	0.00054249	0.00057646	4.10781	0.0132711	0.0134712	0.0134813	0.0133569	0.0133913	0.0134621										1.52619								102	1.11135	1.11767	1.30104	1.32176	102	0.958166	0.911136	1.11784	1.09344	102
								4.37387	0.00060479	0.00054383	0.00055922	0.00058837	0.00053952	0.00057605	4.11634	0.0133591	0.0135929	0.0134617	0.0136071	0.0133459	0.0134813										1.52917								102.2	1.11168	1.11813	1.30169	1.32195	102.2	0.958507	0.911574	1.11832	1.09388	102.2
								4.3824	0.00060037	0.00053901	0.00055902	0.00058919	0.0005467	0.00057728	4.12488	0.0133722	0.0134519	0.0134667	0.0132939	0.0133497	0.0134276										1.53216								102.4	1.11219	1.11901	1.3021	1.32239	102.4	0.958556	0.912441	1.11836	1.09397	102.4
								4.39093	0.00060314	0.00054219	0.00056866	0.00058919	0.00054342	0.00058508	4.13341	0.0133842	0.0134225	0.0135034	0.01328	0.0133853	0.0134156										1.53515								102.6	1.11246	1.1195	1.30204	1.32282	102.6	0.959012	0.913363	1.11868	1.09443	102.6
								4.39947	0.00060632	0.00054403	0.00057041	0.00058888	0.00053829	0.0005778	4.14194	0.0134036	0.0134812	0.0135561	0.01343	0.0134484	0.0135255										1.53813								102.8	1.11327	1.11995	1.30248	1.32347	102.8	0.95916	0.913641	1.11897	1.09508	102.8
								4.408	0.00060735	0.00053993	0.00056897	0.00059001	0.00054896	0.00057256	4.15048	0.0134465	0.0134457	0.0136433	0.013259	0.0134774	0.0135624										1.54112								103	1.11389	1.12068	1.30256	1.32371	103	0.959575	0.914648	1.11956	1.09602	103
								4.41653	0.00061864	0.00053305	0.00056886	0.00059257	0.00055142	0.00057431	4.15901	0.0135731	0.0134611	0.0135218	0.0132597	0.0134664	0.0135233										1.54411								103.2	1.11386	1.12102	1.3022	1.32497	103.2	0.960241	0.915689	1.12004	1.09663	103.2
								4.42507	0.00061946	0.00053603	0.00056261	0.00058498	0.00054106	0.00057267	4.16754	0.0134297	0.0135401	0.0135219	0.0132874	0.0134033	0.0134948										1.54709								103.4	1.11447	1.12165	1.30225	1.32546	103.4	0.960559	0.915571	1.12055	1.09724	103.4
								4.4336	0.00061146	0.00054455	0.00056476	0.00058354	0.00053859	0.00057934	4.17608	0.0133355	0.0135996	0.0136328	0.0132539	0.0133433	0.01347										1.55008								103.6	1.11514	1.12176	1.30236	1.32627	103.6	0.961215	0.916326	1.12066	1.09783	103.6
								4.44213	0.00061197	0.00054516	0.00056507	0.00058468	0.00053285	0.00057554	4.18461	0.0133249	0.0134124	0.0135467	0.0132178	0.0133638	0.0133772										1.55307								103.8	1.11567	1.12275	1.3022	1.32668	103.8	0.961555	0.916965	1.12082	1.09829	103.8
								4.45067	0.00060109	0.00053295	0.00056918	0.00059062	0.00052793	0.00057503	4.19314	0.013316	0.0134089	0.0135516	0.0132411	0.013452	0.0133663										1.55605								104	1.11621	1.12329	1.30236	1.32731	104	0.962533	0.917367	1.12086	1.09846	104
								4.4592	0.00059391	0.00052926	0.00057287	0.00059083	0.00053912	0.00057821	4.20168	0.0134763	0.0134734	0.0135354	0.0132857	0.0134706	0.0133849										1.55904								104.2	1.11687	1.12389	1.30275	1.32804	104.2	0.963416	0.917671	1.12061	1.09902	104.2
								4.46773	0.00059965	0.00053665	0.00056959	0.00058755	0.00054979	0.00057431	4.21021	0.0135837	0.0134535	0.0134708	0.0133133	0.0134448	0.0133358										1.56203								104.4	1.11704	1.12484	1.30286	1.32818	104.4	0.964427	0.91781	1.12082	1.09915	104.4
								4.47627	0.00061269	0.00053644	0.00056774	0.00059842	0.00055604	0.00057359	4.21874	0.0133838	0.0134962	0.0134852	0.0132878	0.0135001	0.0133446										1.56501								104.6	1.11747	1.1253	1.30306	1.32878	104.6	0.965209	0.918296	1.12104	1.09939	104.6
								4.4848	0.00062079	0.00053182	0.00056148	0.00059883	0.0005467	0.00058139	4.22728	0.0132821	0.0135346	0.013501	0.0133735	0.0135338	0.0133685										1.568								104.8	1.11854	1.12628	1.30335	1.32856	104.8	0.96571	0.918728	1.12117	1.09942	104.8
								4.49333	0.00061638	0.00053931	0.00056426	0.00058806	0.00054219	0.00058282	4.23581	0.013277	0.0135252	0.0135426	0.0134887	0.0135377	0.0133382										1.57099								105	1.11952	1.12629	1.30369	1.32867	105	0.966061	0.919108	1.12127	1.0993	105
								4.50187	0.00061084	0.00055204	0.00057143	0.00058365	0.00054516	0.00057482	4.24434	0.0132923	0.0135344	0.0135086	0.0134799	0.0136344	0.0134174										1.57397								105.2	1.12028	1.12677	1.30442	1.32839	105.2	0.966674	0.919993	1.12116	1.09916	105.2
								4.5104	0.00060807	0.00055276	0.00056753	0.00059504	0.00054208	0.0005779	4.25288	0.0133075	0.0135058	0.0134336	0.0132677	0.0135888	0.0136329										1.57696								105.4	1.12074	1.12774	1.30471	1.32815	105.4	0.966972	0.920545	1.1213	1.09921	105.4
								4.51893	0.00060561	0.00054085	0.00056538	0.00059575	0.00054157	0.0005778	4.26141	0.0133477	0.0134921	0.0134672	0.0132474	0.0134994	0.0134162										1.57995								105.6	1.12152	1.12843	1.30571	1.32817	105.6	0.967626	0.921254	1.12127	1.09981	105.6
								4.52747	0.0006014	0.00053131	0.00057266	0.00058447	0.00053439	0.00057913	4.26994	0.0134538	0.0135118	0.0135687	0.0132223	0.0135303	0.0134529										1.58293								105.8	1.12233	1.1287	1.30693	1.32822	105.8	0.968311	0.921748	1.12125	1.10017	105.8
								4.536	0.00059637	0.00054547	0.00057132	0.00058672	0.0005347	0.00058046	4.27848	0.0133595	0.0135721	0.0135109	0.0134971	0.0135068	0.013533										1.58592								106	1.12317	1.12933	1.30743	1.3283	106	0.96905	0.922007	1.12139	1.10034	106
								4.54453	0.00059811	0.00054722	0.00055614	0.00058406	0.00053357	0.00058375	4.28701	0.0132914	0.0137031	0.0134756	0.013609	0.013436	0.0133838										1.58891								106.2	1.12349	1.12981	1.30849	1.32876	106.2	0.969859	0.9221	1.12186	1.10072	106.2
								4.55307	0.00060366	0.00052721	0.00055327	0.00058744	0.00053973	0.00057718	4.29554	0.0132744	0.0136165	0.0134507	0.0133404	0.0134252	0.0133544										1.59189								106.4	1.12418	1.12991	1.30893	1.32942	106.4	0.970602	0.922446	1.1221	1.10106	106.4
								4.5616	0.00060489	0.00052279	0.0005543	0.00058919	0.00054239	0.00057595	4.30408	0.0132716	0.0134548	0.0133899	0.0132801	0.0134094	0.0135531										1.59488								106.6	1.12432	1.12972	1.30984	1.32984	106.6	0.971022	0.922999	1.12272	1.10128	106.6
								4.57013	0.00059822	0.00053172	0.00055953	0.00058888	0.00053316	0.00058375	4.31261	0.0132836	0.0134829	0.0133796	0.0133084	0.0134159	0.013483										1.59787								106.8	1.12437	1.13061	1.31058	1.33019	106.8	0.9715	0.923921	1.12322	1.10182	106.8
								4.57867	0.00059391	0.00053131	0.00056353	0.00058241	0.00053625	0.00057061	4.32114	0.0133753	0.0134895	0.0134958	0.0134561	0.0134629	0.0134074										1.60085								107	1.12474	1.13063	1.31069	1.33047	107	0.9719	0.924476	1.12406	1.10228	107
								4.5872	0.00059442	0.00052402	0.00055501	0.00058119	0.00055204	0.00057267	4.32968	0.013399	0.0134591	0.0135516	0.0134949	0.013525	0.0134231										1.60384								107.2	1.12532	1.13074	1.31101	1.33095	107.2	0.971941	0.924968	1.12439	1.10282	107.2
								4.59573	0.00059781	0.00052084	0.00055246	0.00058847	0.00055337	0.00058457	4.33821	0.0133512	0.0134154	0.0135433	0.0133888	0.0134814	0.0134158										1.60683								107.4	1.12646	1.13091	1.31128	1.33104	107.4	0.97181	0.924847	1.12485	1.10315	107.4
								4.60427	0.00059504	0.0005193	0.00056425	0.00058622	0.00054598	0.00057934	4.34674	0.013352	0.0134074	0.0135705	0.0132784	0.013405	0.0134243										1.60981								107.6	1.12678	1.13159	1.31122	1.3316	107.6	0.972362	0.92569	1.12503	1.10341	107.6
								4.6128	0.00059575	0.00052002	0.00056835	0.00059298	0.0005469	0.00057595	4.35528	0.013371	0.0134617	0.0135679	0.0132492	0.0133677	0.0134046										1.6128								107.8	1.12692	1.13271	1.31137	1.33141	107.8	0.972582	0.925727	1.12546	1.10382	107.8
								4.62133	0.00060396	0.00052669	0.0005622	0.00059001	0.00053511	0.00057985	4.36381	0.0134149	0.013485	0.0137118	0.0132689	0.0133652	0.0133873										1.61579								108	1.12733	1.1335	1.31138	1.33216	108	0.973143	0.925861	1.12573	1.10363	108
								4.62987	0.00060325	0.00052895	0.00056774	0.00058663	0.00053552	0.00058221	4.37234	0.0134407	0.0134204	0.0137613	0.0133397	0.0133833	0.0135076										1.61877								108.2	1.12732	1.13461	1.31132	1.33284	108.2	0.973518	0.926644	1.12611	1.10433	108.2
								4.6384	0.00060304	0.00052608	0.00056261	0.00059812	0.00054096	0.00058005	4.38088	0.0134369	0.0135327	0.0135075	0.0133867	0.0133727	0.0135774										1.62176								108.4	1.12756	1.13545	1.31146	1.33311	108.4	0.97345	0.926819	1.12652	1.10466	108.4
								4.64693	0.00061207	0.000519	0.00055861	0.00060365	0.00054003	0.0005817	4.38941	0.013386	0.0135666	0.013465	0.013445	0.0133355	0.0134739										1.62475								108.6	1.12803	1.13618	1.31082	1.33361	108.6	0.974034	0.927287	1.12697	1.10513	108.6
								4.65547	0.00061269	0.00051592	0.00056887	0.00059267	0.000543	0.00057308	4.39794	0.0133966	0.0134598	0.0135247	0.0133763	0.0133559	0.0134064										1.62773								108.8	1.1288	1.13737	1.31086	1.33371	108.8	0.974108	0.927473	1.12723	1.10541	108.8
								4.664	0.00060591	0.0005269	0.00057071	0.00058416	0.00053572	0.00057492	4.40648	0.0134273	0.0134538	0.0135245	0.0133111	0.013442	0.0133434										1.63072								109	1.12918	1.13812	1.31086	1.33372	109	0.974784	0.927493	1.12765	1.10579	109
								4.67253	0.00060253	0.00053644	0.00055902	0.0005859	0.00053695	0.00058354	4.41501	0.0133846	0.0134408	0.0135469	0.0132767	0.0134275	0.0133736										1.63371								109.2	1.12973	1.13884	1.31126	1.33405	109.2	0.975607	0.927995	1.12775	1.10601	109.2
								4.68107	0.00059647	0.00053767	0.00056713	0.0005858	0.00053141	0.00057656	4.42354	0.0133139	0.0133833	0.0135206	0.0132699	0.0133518	0.0135157										1.63669								109.4	1.13051	1.13974	1.3115	1.33426	109.4	0.975856	0.928353	1.12824	1.106	109.4
								4.6896	0.00059329	0.00053223	0.00057646	0.00059237	0.0005307	0.00057133	4.43208	0.0133317	0.013395	0.0135578	0.0133079	0.0133312	0.0135186										1.63968								109.6	1.13159	1.1399	1.31222	1.33495	109.6	0.976986	0.929514	1.12849	1.10634	109.6
								4.69813	0.00059965	0.00052166	0.00057236	0.00059216	0.00053788	0.00057677	4.44061	0.0134311	0.0135095	0.013582	0.0132616	0.013386	0.0134807										1.64267								109.8	1.13266	1.14034	1.31317	1.33574	109.8	0.977293	0.930148	1.12873	1.10664	109.8
								4.70667	0.00060889	0.00052002	0.00057717	0.00058396	0.00054321	0.00058908	4.44914	0.0133639	0.0135352	0.0135518	0.0132274	0.0134276	0.0134791										1.64565								110	1.1339	1.14101	1.31344	1.33599	110	0.977902	0.930725	1.12901	1.10686	110
								4.7152	0.00061228	0.00052751	0.00056468	0.00058949	0.0005428	0.00058334	4.45768	0.013305	0.0135053	0.0134799	0.0133042	0.0132914	0.0134527										1.64864								110.2	1.13458	1.1414	1.31438	1.33646	110.2	0.978689	0.931168	1.12935	1.1068	110.2
								4.72373	0.00061135	0.00052792	0.00055093	0.00058846	0.00053686	0.00057759	4.46621	0.0133227	0.013438	0.0135256	0.0134021	0.0132634	0.0134863										1.65163								110.4	1.13546	1.14136	1.31485	1.33703	110.4	0.979091	0.931797	1.1299	1.10702	110.4
								4.73227	0.00060489	0.00053162	0.00055808	0.00058221	0.00054372	0.00058231	4.47474	0.0133588	0.0134373	0.0135609	0.0134024	0.0133458	0.0135413										1.65461								110.6	1.13605	1.1415	1.31554	1.33741	110.6	0.979482	0.932737	1.13071	1.1069	110.6
								4.7408	0.00060068	0.00053244	0.00056066	0.00058919	0.00053747	0.00058108	4.48328	0.0135296	0.013495	0.0135028	0.0133327	0.0133638	0.0134703										1.6576								110.8	1.13691	1.14266	1.31625	1.33829	110.8	0.979864	0.933181	1.13117	1.10688	110.8
								4.74933	0.00060591	0.00053131	0.00055605	0.00059575	0.0005346	0.00058683	4.49181	0.0134306	0.0134118	0.0136461	0.013253	0.0133549	0.0134599										1.66059								111	1.13789	1.14303	1.31668	1.33863	111	0.980086	0.933098	1.13078	1.10758	111
								4.75787	0.00061269	0.00053593	0.00055727	0.00059052	0.00054301	0.00058211	4.50034	0.0133865	0.0134048	0.0139095	0.0132263	0.0133714	0.0134366										1.66357								111.2	1.13928	1.14356	1.31748	1.33856	111.2	0.979965	0.93396	1.13087	1.10767	111.2
								4.7664	0.0006131	0.00053449	0.00055922	0.00058611	0.00054373	0.00057574	4.50888	0.0133301	0.0135337	0.013677	0.0131455	0.0134152	0.0134086										1.66656								111.4	1.13962	1.14407	1.31771	1.33905	111.4	0.979983	0.934243	1.13142	1.10763	111.4
								4.77493	0.00060427	0.00053193	0.00055758	0.00058795	0.00054547	0.00058436	4.51741	0.0133061	0.0137454	0.0135201	0.0131427	0.0135652	0.0133756										1.66955								111.6	1.14002	1.14478	1.31805	1.33903	111.6	0.980092	0.934891	1.13122	1.10832	111.6
								4.78347	0.00060376	0.00052597	0.00056393	0.00058345	0.0005509	0.00057297	4.52594	0.0132483	0.0138909	0.0135605	0.0132011	0.0136828	0.0133715										1.67253								111.8	1.1411	1.14518	1.31874	1.3395	111.8	0.980292	0.935231	1.13183	1.10921	111.8
								4.792	0.00060417	0.00052854	0.00056528	0.00059104	0.00054158	0.00057431	4.53448	0.0132552	0.0136423	0.0135665	0.0133169	0.0133918	0.0133897										1.67552								112	1.14202	1.14598	1.31926	1.33965	112	0.980634	0.935479	1.13228	1.10961	112
								4.80053	0.00059288	0.00053593	0.00055236	0.00059298	0.00053542	0.0005818	4.54301	0.0134394	0.0135171	0.0135872	0.0133859	0.0133409	0.0134071										1.67851								112.2	1.14243	1.14649	1.31994	1.33978	112.2	0.98077	0.936195	1.13265	1.11062	112.2
								4.80907	0.00059791	0.00052967	0.00055368	0.0005817	0.00053429	0.00058149	4.55154	0.0134286	0.0135125	0.0135781	0.0133326	0.0133583	0.0134447										1.68149								112.4	1.14303	1.1471	1.32058	1.34003	112.4	0.980954	0.936243	1.13312	1.11172	112.4
								4.8176	0.00060325	0.00051961	0.00056198	0.00058108	0.00053613	0.00058262	4.56008	0.0134342	0.0134637	0.0134904	0.013289	0.0133816	0.0134698										1.68448								112.6	1.14359	1.14746	1.32012	1.34056	112.6	0.981767	0.93628	1.13375	1.11247	112.6
								4.82613	0.00059976	0.00051807	0.0005707	0.00058293	0.00054218	0.00057533	4.56861	0.0134518	0.0134686	0.0133706	0.0132956	0.0134146	0.0133934										1.68747								112.8	1.14395	1.14811	1.32057	1.34071	112.8	0.981931	0.936555	1.13404	1.11248	112.8
								4.83467	0.00060068	0.00051992	0.00057246	0.00058375	0.00054567	0.00057492	4.57714	0.0134593	0.0134718	0.0133566	0.0132688	0.0134663	0.0134012										1.69045								113	1.14475	1.14838	1.32043	1.34062	113	0.983421	0.936597	1.13479	1.11287	113
								4.8432	0.00060458	0.00052331	0.00055924	0.0005935	0.00054834	0.00057851	4.58568	0.0134336	0.0134867	0.0134785	0.0132859	0.0136106	0.0133913										1.69344								113.2	1.14535	1.14885	1.32085	1.34098	113.2	0.984083	0.936724	1.13555	1.11325	113.2
								4.85173	0.00060263	0.000523	0.00055133	0.00059954	0.00054025	0.00057503	4.59421	0.0133864	0.0135343	0.013549	0.0132893	0.0135641	0.0133426										1.69643								113.4	1.14601	1.14942	1.32056	1.34099	113.4	0.984662	0.937579	1.13655	1.11339	113.4
								4.86027	0.00059801	0.00052095	0.00055634	0.00058836	0.00053337	0.00056928	4.60274	0.0133924	0.0135579	0.0136186	0.0132885	0.0134736	0.0134995										1.69941								113.6	1.14658	1.15009	1.32074	1.34128	113.6	0.985163	0.938358	1.13701	1.11338	113.6
								4.8688	0.00059986	0.00052012	0.00055696	0.00058385	0.00053193	0.00057831	4.61128	0.0134498	0.0134846	0.0137398	0.0133809	0.0133844	0.0134878										1.7024								113.8	1.14714	1.15103	1.32131	1.34127	113.8	0.985089	0.938442	1.1371	1.11379	113.8
								4.87733	0.00060479	0.00052556	0.00055758	0.00058488	0.00053439	0.00058087	4.61981	0.0133786	0.0133945	0.0135084	0.0135142	0.0134379	0.0134142										1.70539								114	1.14762	1.15192	1.32135	1.34125	114	0.985892	0.938703	1.13738	1.11373	114
								4.88587	0.00060992	0.00052218	0.00056096	0.0005855	0.00053685	0.00057564	4.62834	0.0133912	0.0134373	0.0134352	0.0134771	0.0133898	0.0134306										1.70837								114.2	1.14793	1.15258	1.32144	1.34182	114.2	0.986502	0.939181	1.13763	1.11355	114.2
								4.8944	0.00060827	0.00052002	0.00055349	0.00059401	0.00053347	0.00058108	4.63688	0.013488	0.0134578	0.0134743	0.013292	0.0133286	0.0133599										1.71136								114.4	1.14807	1.15314	1.32121	1.34238	114.4	0.986651	0.939132	1.13834	1.11355	114.4
								4.90293	0.00060006	0.00053244	0.00056085	0.00059195	0.00052732	0.00058385	4.64541	0.013538	0.0134416	0.0135388	0.0132637	0.0134107	0.0133536										1.71435								114.6	1.14834	1.15399	1.32143	1.3435	114.6	0.987357	0.93894	1.13872	1.11388	114.6
								4.91147	0.00059986	0.00052864	0.00056804	0.0005815	0.00053243	0.0005778	4.65394	0.0133257	0.0135134	0.0135694	0.0133571	0.0134229	0.0134224										1.71733								114.8	1.14837	1.1549	1.32192	1.34422	114.8	0.987889	0.938998	1.13841	1.11434	114.8
								4.92	0.00060345	0.00051879	0.00056764	0.00059381	0.00053767	0.00057184	4.66248	0.0132905	0.0135511	0.0136234	0.0133243	0.013372	0.0136167										1.72032								115	1.14868	1.15559	1.32234	1.34416	115	0.987875	0.939165	1.13801	1.11462	115
								4.92853	0.00061135	0.00052166	0.0005703	0.00059955	0.00053439	0.00056641	4.67101	0.0133571	0.0135997	0.0135115	0.0132306	0.0133817	0.0136047										1.72331								115.2	1.14913	1.15581	1.32247	1.34415	115.2	0.987472	0.939544	1.13855	1.11415	115.2
								4.93707	0.00061166	0.000527	0.00056969	0.00059308	0.00053654	0.00056846	4.67954	0.013344	0.0135451	0.0134771	0.0131687	0.0135471	0.0135048										1.72629								115.4	1.14896	1.15614	1.32267	1.34468	115.4	0.987635	0.939301	1.13846	1.11459	115.4
								4.9456	0.00059719	0.00052679	0.00056887	0.00058919	0.00054874	0.00057533	4.68808	0.013352	0.0135128	0.0135765	0.0131612	0.0137005	0.0136976										1.72928								115.6	1.14975	1.15684	1.32344	1.3456	115.6	0.988149	0.93993	1.13813	1.11524	115.6
								4.95413	0.00059575	0.00053131	0.0005579	0.00059822	0.00054486	0.00057164	4.69661	0.0133309	0.0135037	0.0135575	0.0132204	0.0135914	0.0137007										1.73227								115.8	1.15046	1.15737	1.32407	1.34625	115.8	0.988906	0.940466	1.13869	1.1153	115.8
								4.96267	0.00059904	0.00053346	0.00055512	0.00060324	0.00053584	0.00056877	4.70514	0.0132808	0.0135604	0.0134579	0.0133049	0.0135386	0.0134275										1.73525								116	1.15088	1.15825	1.32461	1.34632	116	0.989218	0.940861	1.13904	1.11557	116
								4.9712	0.00059832	0.00052864	0.00055686	0.00059432	0.00053787	0.00056969	4.71368	0.0132814	0.0136936	0.0134511	0.013348	0.0134462	0.0133193										1.73824								116.2	1.15116	1.1585	1.32493	1.34691	116.2	0.989396	0.942074	1.13967	1.1161	116.2
								4.97973	0.00061043	0.00052053	0.00055645	0.00059647	0.00053798	0.00056928	4.72221	0.0133363	0.0134901	0.0135165	0.0133673	0.013331	0.0134184										1.74123								116.4	1.15195	1.1591	1.32524	1.34771	116.4	0.99009	0.942551	1.13973	1.11641	116.4
								4.98827	0.00060786	0.00052659	0.00056055	0.00058909	0.0005431	0.00057	4.73074	0.0133424	0.0135152	0.0136246	0.013308	0.0133632	0.0135118										1.74421								116.6	1.15231	1.15905	1.32535	1.34847	116.6	0.990924	0.942729	1.14022	1.11649	116.6
								4.9968	0.00059463	0.00054116	0.00055533	0.00059186	0.00054373	0.000578	4.73928	0.0133383	0.0134575	0.0135783	0.0132799	0.0133416	0.0135073										1.7472								116.8	1.15324	1.1594	1.32547	1.34844	116.8	0.991887	0.943135	1.14065	1.11691	116.8
								5.00533	0.00059842	0.00052792	0.00055584	0.00059914	0.00054588	0.0005856	4.74781	0.0133594	0.0133543	0.0135416	0.0133777	0.0133594	0.0135241										1.75019								117	1.15411	1.15981	1.32508	1.34887	117	0.993128	0.943238	1.14164	1.11785	117
								5.01387	0.00060171	0.00051951	0.00055799	0.00059453	0.00054598	0.00058385	4.75634	0.0133148	0.0133691	0.0135558	0.0132645	0.01352	0.0134959										1.75317								117.2	1.15441	1.16034	1.3256	1.34948	117.2	0.993572	0.943865	1.14234	1.11834	117.2
								5.0224	0.00060407	0.00052915	0.00055809	0.0005976	0.00052846	0.00057882	4.76488	0.0133722	0.0134504	0.013556	0.0131877	0.0134985	0.0134787										1.75616								117.4	1.15539	1.16087	1.32573	1.3494	117.4	0.994075	0.944688	1.14279	1.11886	117.4
								5.03093	0.00060396	0.000535	0.00056957	0.00059493	0.00052792	0.0005818	4.77341	0.0134394	0.0134896	0.0134367	0.0131631	0.0133227	0.0135509										1.75915								117.6	1.15602	1.16196	1.32641	1.34976	117.6	0.994427	0.94528	1.1434	1.11877	117.6
								5.03947	0.00059842	0.00052967	0.00057912	0.0005933	0.00054104	0.00058077	4.78194	0.013588	0.0134099	0.0134581	0.0131553	0.0133186	0.0136773										1.76213								117.8	1.15696	1.16224	1.3268	1.34997	117.8	0.994562	0.946183	1.14357	1.11956	117.8
								5.048	0.00059863	0.000523	0.00056847	0.00059851	0.00053798	0.00057923	4.79048	0.0135777	0.0134472	0.013541	0.0131994	0.0133726	0.0135497										1.76512								118	1.15768	1.16254	1.32692	1.35017	118	0.995096	0.947187	1.14406	1.11981	118
								5.05653	0.00060048	0.00052269	0.00056046	0.00058088	0.00052845	0.00058098	4.79901	0.0134363	0.0134579	0.0134035	0.0133021	0.013394	0.0134608										1.76811								118.2	1.15843	1.16283	1.32716	1.35041	118.2	0.995346	0.948065	1.14471	1.12031	118.2
								5.06507	0.00059329	0.00052177	0.00055881	0.00058899	0.00054207	0.00057472	4.80754	0.013342	0.0133323	0.0134279	0.0133576	0.0134567	0.0134468										1.77109								118.4	1.15893	1.16289	1.32763	1.35056	118.4	0.99539	0.948216	1.14561	1.1207	118.4
								5.0736	0.00059729	0.00052228	0.00055379	0.00059964	0.00054495	0.00057544	4.81608	0.0133484	0.0133375	0.0135022	0.0133408	0.0134463	0.0134505										1.77408								118.6	1.1595	1.16315	1.32847	1.35081	118.6	0.995884	0.948649	1.14611	1.12128	118.6
								5.08213	0.00060212	0.00052413	0.00056086	0.000582	0.00053573	0.00057759	4.82461	0.0133855	0.0134827	0.0135337	0.0133846	0.0134743	0.0134648										1.77707								118.8	1.15992	1.16325	1.3291	1.35041	118.8	0.995847	0.949001	1.14657	1.12113	118.8
								5.09067	0.00059914	0.00052218	0.00056107	0.00058222	0.00054126	0.000574	4.83314	0.0133292	0.0135423	0.0135421	0.013318	0.0135117	0.0134796										1.78005								119	1.16047	1.16373	1.32972	1.35019	119	0.995875	0.949072	1.14711	1.12073	119
								5.0992	0.00060006	0.00052074	0.00055717	0.00059257	0.0005385	0.00056866	4.84168	0.013373	0.0134264	0.0134833	0.0132616	0.0133358	0.0136328										1.78304								119.2	1.16059	1.16398	1.33016	1.34991	119.2	0.996159	0.949134	1.14753	1.1205	119.2
								5.10773	0.00060427	0.00053008	0.00054795	0.00058774	0.00053655	0.00057769	4.85021	0.0133105	0.0133701	0.0134604	0.0133328	0.013329	0.0134751										1.78603								119.4	1.16073	1.16435	1.33095	1.34999	119.4	0.996653	0.949252	1.1477	1.12045	119.4
								5.11627	0.00060058	0.00052772	0.00054496	0.00057852	0.00052978	0.00057821	4.85874	0.0133035	0.0133768	0.0134468	0.0133135	0.0134754	0.0133574										1.78901								119.6	1.16098	1.16472	1.33163	1.35024	119.6	0.997073	0.94962	1.14829	1.12012	119.6
								5.1248	0.00059637	0.00053777	0.00055162	0.00058919	0.0005311	0.00057164	4.86728	0.0134976	0.0135405	0.0135631	0.013389	0.0133734	0.0135078										1.792								119.8	1.16095	1.16497	1.33194	1.34978	119.8	0.99743	0.949597	1.14885	1.11969	119.8
								5.13333	0.0005974	0.00054455	0.00055009	0.00059175	0.00054166	0.00057072	4.87581	0.0135112	0.0135417	0.0137969	0.0134572	0.0133244	0.0134825										1.79499								120	1.16095	1.16497	1.33194	1.34978	120	0.99743	0.949597	1.14885	1.11969	120
								5.14187	0.00058796	0.00052372	0.0005505	0.00058446	0.00053819	0.00057677	4.88434	0.0135059	0.0134976	0.0135452	0.0133453	0.0133194	0.0134156										1.79797								120.2	1.16161	1.16557	1.33264	1.35105	120.2	0.99808	0.949985	1.15003	1.12022	120.2
								5.1504	0.00058919	0.00052207	0.0005586	0.00057965	0.0005345	0.0005976	4.89288	0.0134401	0.0135184	0.0135177	0.0132667	0.0133749	0.0134387										1.80096								120.4	1.16221	1.16599	1.33257	1.35194	120.4	0.99862	0.95094	1.15142	1.12096	120.4
								5.15893	0.00058949	0.00052803	0.00056117	0.00058508	0.00053172	0.00059288	4.90141	0.0133961	0.0135173	0.013572	0.0132583	0.0134897	0.0135105										1.80395								120.6	1.16307	1.16643	1.33336	1.35266	120.6	0.999345	0.951632	1.15271	1.12143	120.6
								5.16747	0.00059729	0.00052454	0.0005584	0.00058857	0.00052854	0.00058365	4.90994	0.0133528	0.0134791	0.0136021	0.013236	0.0134929	0.0134648										1.80693								120.8	1.16413	1.16698	1.33366	1.35388	120.8	1.00045	0.953033	1.15382	1.12184	120.8
								5.176	0.00060468	0.00053418	0.00056342	0.00058642	0.00053336	0.0005779	4.91848	0.0133601	0.0134335	0.0134948	0.0131722	0.0134587	0.0134041										1.80992								121	1.16553	1.16739	1.33454	1.35489	121	1.00164	0.953754	1.15548	1.12226	121
								5.18453	0.00060273	0.00053603	0.00055585	0.00059206	0.00053234	0.00056456	4.92701	0.0134166	0.013422	0.0134995	0.0131861	0.0134072	0.0133818										1.81291								121.2	1.16642	1.16794	1.33496	1.356	121.2	1.00266	0.954718	1.15659	1.12315	121.2
								5.19307	0.00060119	0.00051879	0.00054272	0.00059555	0.00052793	0.00057585	4.93554	0.013378	0.0134832	0.0135641	0.0132305	0.0133938	0.0134483										1.81589								121.4	1.16745	1.1682	1.33582	1.35686	121.4	1.0037	0.955532	1.15782	1.12414	121.4
								5.2016	0.00059976	0.00051571	0.00054567	0.00059185	0.00053643	0.00058036	4.94408	0.0132987	0.0135162	0.0136126	0.0131864	0.0133495	0.0134541										1.81888								121.6	1.16831	1.16867	1.33643	1.35737	121.6	1.00453	0.956348	1.15892	1.1248	121.6
								5.21013	0.00061176	0.00052382	0.00055654	0.0005897	0.00054167	0.00056979	4.95261	0.0133358	0.0135187	0.0136763	0.013222	0.0133144	0.013417										1.82187								121.8	1.16847	1.16921	1.3371	1.3575	121.8	1.00555	0.957158	1.16011	1.12544	121.8
								5.21867	0.00060827	0.00052279	0.00055799	0.00058797	0.00053809	0.00057503	4.96114	0.0134187	0.0135387	0.0136718	0.0133245	0.0133029	0.0134977										1.82485								122	1.16895	1.16931	1.33724	1.35746	122	1.00631	0.957476	1.16082	1.12647	122
								5.2272	0.00059565	0.00052556	0.00054692	0.00060326	0.00053655	0.00057595	4.96968	0.0133697	0.0134659	0.0136438	0.0132856	0.013364	0.0134041										1.82784								122.2	1.16932	1.16947	1.33752	1.3573	122.2	1.00688	0.957578	1.16091	1.12713	122.2
								5.23573	0.00059514	0.00053008	0.00054691	0.00061678	0.00052937	0.00057215	4.97821	0.0133252	0.0134242	0.0134807	0.0133259	0.0133777	0.013405										1.83083								122.4	1.17019	1.16998	1.33758	1.35764	122.4	1.0075	0.957843	1.16156	1.12765	122.4
								5.24427	0.00059853	0.00052146	0.00055337	0.00060241	0.00052577	0.00056907	4.98674	0.0133364	0.0134059	0.0134755	0.0133679	0.0133539	0.0134323										1.83381								122.6	1.17033	1.17076	1.3379	1.35834	122.6	1.00801	0.95868	1.1617	1.12781	122.6
								5.2528	0.00059493	0.00052556	0.00055368	0.00058652	0.00052597	0.00057554	4.99528	0.013336	0.0134301	0.0135915	0.0133497	0.0133689	0.0134132										1.8368								122.8	1.17062	1.17115	1.33834	1.35884	122.8	1.00853	0.959265	1.16196	1.12811	122.8
								5.26133	0.0005897	0.00052618	0.00055922	0.00058231	0.00053274	0.00058241	5.00381	0.0132788	0.013456	0.0134643	0.0133969	0.0133948	0.0134347										1.83979								123	1.17061	1.17131	1.33887	1.35924	123	1.00928	0.960335	1.16237	1.12844	123
								5.26987	0.00058447	0.00052074	0.00055563	0.00058601	0.00054166	0.00057051	5.01234	0.0133048	0.0135341	0.0134351	0.0133063	0.0134158	0.0135429										1.84277								123.2	1.17071	1.17194	1.33939	1.35962	123.2	1.00973	0.960774	1.16337	1.12926	123.2
								5.2784	0.00058847	0.00052659	0.00055163	0.00059422	0.00053378	0.00056897	5.02088	0.0134386	0.0134658	0.0135148	0.0132525	0.013403	0.0135518										1.84576								123.4	1.17087	1.17261	1.33955	1.36023	123.4	1.01007	0.96172	1.16373	1.12952	123.4
								5.28693	0.00060571	0.00052064	0.00056167	0.00059873	0.00053593	0.0005742	5.02941	0.0133391	0.01346	0.0135884	0.0132946	0.0133748	0.0135748										1.84875								123.6	1.17154	1.17311	1.34027	1.36053	123.6	1.01049	0.961685	1.16386	1.13049	123.6
								5.29547	0.00059935	0.00051787	0.00056865	0.00059719	0.00054607	0.00057318	5.03794	0.013299	0.0134398	0.0134991	0.0133842	0.0134089	0.0136126										1.85173								123.8	1.17182	1.17332	1.34152	1.36196	123.8	1.01114	0.962166	1.16381	1.1311	123.8
								5.304	0.00060232	0.00052248	0.0005662	0.00059124	0.00054701	0.00057513	5.04648	0.013405	0.0133709	0.0134731	0.0133971	0.0134882	0.0134466										1.85472								124	1.17182	1.1738	1.34207	1.3622	124	1.01171	0.962325	1.16411	1.13191	124
								5.31253	0.00060386	0.00052125	0.0005622	0.00059381	0.00054137	0.00057482	5.05501	0.0133658	0.0133786	0.0135439	0.0133255	0.0135273	0.0133905										1.85771								124.2	1.17209	1.17397	1.34271	1.36238	124.2	1.0116	0.962632	1.16485	1.13242	124.2
								5.32107	0.00059432	0.00052515	0.00055769	0.00059708	0.00052999	0.00057944	5.06354	0.0133712	0.0134293	0.0135777	0.0132509	0.013503	0.0134028										1.86069								124.4	1.1723	1.17416	1.34272	1.36228	124.4	1.01183	0.963166	1.165	1.13276	124.4
								5.3296	0.00059432	0.00052926	0.0005626	0.00059124	0.0005351	0.0005858	5.07208	0.013382	0.0134568	0.0135061	0.0132374	0.0134016	0.0134759										1.86368								124.6	1.17257	1.17424	1.34348	1.36241	124.6	1.01257	0.963549	1.16557	1.13309	124.6
								5.33813	0.00058919	0.00052402	0.00056445	0.00059452	0.00053859	0.00057944	5.08061	0.0133663	0.0134324	0.0135109	0.01333	0.0134064	0.0134414										1.86667								124.8	1.17285	1.17436	1.34375	1.36339	124.8	1.01318	0.964547	1.16622	1.13329	124.8
								5.34667	0.00059996	0.00053521	0.00056138	0.00058744	0.0005386	0.00057626	5.08914	0.0134098	0.0134227	0.013413	0.0132697	0.0133572	0.0135939										1.86965								125	1.17364	1.17442	1.34441	1.36374	125	1.01352	0.964198	1.16698	1.13364	125
								5.3552	0.00060448	0.00054701	0.00056363	0.00058591	0.000543	0.00057462	5.09768	0.0134346	0.0134807	0.0133695	0.0132326	0.0133484	0.013705										1.87264								125.2	1.17347	1.17456	1.34463	1.36371	125.2	1.01435	0.964732	1.16713	1.13449	125.2
								5.36373	0.00060037	0.0005311	0.00056527	0.00059186	0.0005426	0.00057769	5.10621	0.0133447	0.0137166	0.0134438	0.0133225	0.0134739	0.0134372										1.87563								125.4	1.17376	1.1745	1.34476	1.36374	125.4	1.01505	0.965152	1.1685	1.1351	125.4
								5.37227	0.00060458	0.00051602	0.00056558	0.00059186	0.00053881	0.00058262	5.11474	0.013281	0.0138107	0.0134912	0.0133983	0.0134671	0.0134584										1.87861								125.6	1.17401	1.17503	1.34456	1.36403	125.6	1.01538	0.965637	1.16917	1.1354	125.6
								5.3808	0.00060191	0.00052053	0.00056046	0.00060457	0.00053644	0.0005739	5.12328	0.0133766	0.0136273	0.0134379	0.0133598	0.0133528	0.0134489										1.8816								125.8	1.17401	1.17522	1.34465	1.36412	125.8	1.01577	0.965798	1.17004	1.13601	125.8
								5.38933	0.0005935	0.00052095	0.00056097	0.00059708	0.0005306	0.00057164	5.13181	0.0135756	0.0135605	0.0134379	0.0133516	0.0133638	0.0134768										1.88459								126	1.17477	1.17495	1.34504	1.36426	126	1.0162	0.965781	1.17003	1.13665	126
								5.39787	0.00059463	0.00051817	0.00056056	0.00058653	0.00052475	0.0005739	5.14034	0.0134078	0.0137148	0.0135397	0.0132648	0.0134081	0.0135685										1.88757								126.2	1.17521	1.17553	1.34544	1.3641	126.2	1.01682	0.966094	1.17021	1.13675	126.2
								5.4064	0.00060817	0.00052597	0.00056394	0.00059493	0.00053407	0.0005741	5.14888	0.0133609	0.0136132	0.0135712	0.0132291	0.0133396	0.0135693										1.89056								126.4	1.17561	1.17533	1.34544	1.36425	126.4	1.01735	0.966949	1.17061	1.13697	126.4
								5.41493	0.0006091	0.00053326	0.00056271	0.00058806	0.00053326	0.00057626	5.15741	0.0134193	0.0135965	0.0135804	0.0132239	0.0133184	0.0136566										1.89355								126.6	1.17553	1.1758	1.34574	1.36457	126.6	1.01775	0.967305	1.17129	1.13756	126.6
								5.42347	0.0006092	0.0005308	0.00055943	0.00058416	0.00052783	0.00056887	5.16594	0.0133683	0.0136411	0.0136136	0.0132664	0.0134111	0.0136494										1.89653								126.8	1.1757	1.17594	1.34617	1.36422	126.8	1.01859	0.968267	1.17169	1.13783	126.8
								5.432	0.00061443	0.00052567	0.00056455	0.00058734	0.00052813	0.00057102	5.17448	0.0134385	0.0135903	0.0134899	0.0134775	0.013504	0.0137314										1.89952								127	1.17591	1.17579	1.34661	1.36414	127	1.01916	0.969163	1.17216	1.138	127
								5.44053	0.00061679	0.00052115	0.00056446	0.00058692	0.00053305	0.00058436	5.18301	0.01342	0.0136318	0.013475	0.0134844	0.013441	0.0137614										1.90251								127.2	1.17652	1.17651	1.34718	1.36456	127.2	1.0196	0.969692	1.17245	1.13867	127.2
								5.44907	0.00060715	0.00052382	0.00055954	0.0005778	0.00053931	0.00058272	5.19154	0.0133402	0.0136541	0.0135796	0.0132952	0.0135152	0.0135177										1.90549								127.4	1.17739	1.17663	1.34733	1.36468	127.4	1.01993	0.970515	1.17278	1.13905	127.4
								5.4576	0.00059565	0.00053049	0.00056209	0.00057699	0.00053173	0.00057297	5.20008	0.0133854	0.0136492	0.0134023	0.0133509	0.0136727	0.0135227										1.90848								127.6	1.17779	1.17668	1.34799	1.36471	127.6	1.02072	0.970396	1.17298	1.13952	127.6
								5.46613	0.00059883	0.00052905	0.00056251	0.00059022	0.00052434	0.00057246	5.20861	0.0132876	0.0135308	0.0134131	0.0133881	0.0135663	0.0136002										1.91147								127.8	1.1784	1.17701	1.34868	1.36519	127.8	1.02114	0.970832	1.17307	1.13987	127.8
								5.47467	0.00059196	0.00052987	0.00056527	0.00059421	0.00053243	0.00057256	5.21714	0.0133156	0.0134529	0.013574	0.0133158	0.013536	0.0134781										1.91445								128	1.17892	1.17734	1.34875	1.36515	128	1.02145	0.970892	1.17313	1.14046	128
								5.4832	0.00059247	0.00053675	0.00057204	0.00058528	0.00053223	0.000578	5.22568	0.0135383	0.013448	0.013611	0.0134115	0.0135726	0.0134755										1.91744								128.2	1.17935	1.17738	1.34892	1.3654	128.2	1.02127	0.971186	1.17319	1.14051	128.2
								5.49173	0.00059883	0.00053346	0.00056549	0.00058119	0.00053777	0.00058385	5.23421	0.0135764	0.0134195	0.013482	0.0133804	0.0134475	0.0134403										1.92043								128.4	1.17947	1.17799	1.3492	1.36557	128.4	1.02184	0.971541	1.17354	1.14084	128.4
								5.50027	0.00060006	0.00051592	0.00056251	0.00058642	0.00054239	0.00058026	5.24274	0.013567	0.013444	0.0134731	0.0132731	0.0133453	0.0133452										1.92341								128.6	1.17969	1.17832	1.34965	1.36622	128.6	1.02221	0.972011	1.17387	1.1411	128.6
								5.5088	0.00059268	0.0005152	0.00056722	0.00058992	0.00052917	0.00057893	5.25128	0.0134739	0.0135219	0.0135613	0.013251	0.0135443	0.0133972										1.9264								128.8	1.18025	1.17926	1.35013	1.367	128.8	1.02279	0.972493	1.17427	1.14118	128.8
								5.51733	0.00058806	0.00052033	0.00056466	0.00060458	0.00053264	0.00057544	5.25981	0.0135025	0.0134572	0.0137218	0.0133334	0.0137976	0.0136461										1.92939								129	1.18091	1.17976	1.35034	1.36707	129	1.02314	0.972656	1.17444	1.14194	129
								5.52587	0.00060386	0.00052187	0.00055769	0.00060745	0.00054084	0.00057349	5.26834	0.0134347	0.0134257	0.0135407	0.0134974	0.0134626	0.0136695										1.93237								129.2	1.1809	1.1798	1.35038	1.36747	129.2	1.02399	0.973628	1.1751	1.1422	129.2
								5.5344	0.00061125	0.0005191	0.00055635	0.00060098	0.0005387	0.000574	5.27688	0.013376	0.0134408	0.0135505	0.0134995	0.0133606	0.0135697										1.93536								129.4	1.18094	1.18036	1.35032	1.36793	129.4	1.02411	0.974072	1.17599	1.14243	129.4
								5.54293	0.00060314	0.00051694	0.00056783	0.00059329	0.00053439	0.000574	5.28541	0.0134381	0.0135517	0.013721	0.0132754	0.01344	0.0135416										1.93835								129.6	1.18139	1.1808	1.35085	1.36844	129.6	1.02445	0.974361	1.17632	1.1425	129.6
								5.55147	0.00059729	0.00052043	0.00057553	0.00059216	0.00053418	0.00057441	5.29394	0.0135378	0.0135421	0.0136229	0.0132147	0.0136924	0.0135288										1.94133								129.8	1.18144	1.18088	1.35143	1.36851	129.8	1.02487	0.974042	1.17692	1.14287	129.8
								5.56	0.00060232	0.00052248	0.00057041	0.0005859	0.00053531	0.00057882	5.30248	0.0134752	0.013552	0.0135488	0.0132784	0.0136589	0.0134625										1.94432								130	1.18167	1.18087	1.35167	1.36878	130	1.02515	0.974078	1.17691	1.1431	130
								5.56853	0.00060417	0.00053049	0.00056539	0.00058355	0.00053644	0.00058159	5.31101	0.0134812	0.0135297	0.0135523	0.0133185	0.0135276	0.0134394										1.94731								130.2	1.18186	1.18115	1.35165	1.36882	130.2	1.02596	0.974274	1.17746	1.14336	130.2
								5.57707	0.0005938	0.00052998	0.00056886	0.00059349	0.00053634	0.0005778	5.31954	0.0135916	0.013488	0.0135742	0.0132724	0.0134447	0.0134295										1.95029								130.4	1.1821	1.18101	1.35127	1.36944	130.4	1.02627	0.974465	1.17782	1.14389	130.4
								5.5856	0.00059411	0.00052361	0.00057143	0.00058293	0.00052599	0.00057328	5.32808	0.0135294	0.0136391	0.013602	0.0132765	0.0134363	0.0134588										1.95328								130.6	1.18221	1.18166	1.35126	1.36972	130.6	1.02672	0.975074	1.17863	1.14439	130.6
								5.59413	0.00060232	0.00053121	0.0005659	0.00058621	0.00053387	0.00056948	5.33661	0.0134514	0.014079	0.0136207	0.0133704	0.0134289	0.0135631										1.95627								130.8	1.18222	1.18138	1.35178	1.36986	130.8	1.02761	0.975683	1.17897	1.14448	130.8
								5.60267	0.00060622	0.0005386	0.00056804	0.00059083	0.00054259	0.00057072	5.34514	0.0134441	0.0138151	0.0136395	0.0132821	0.0134872	0.0135443										1.95925								131	1.18267	1.18123	1.35147	1.36992	131	1.02807	0.976049	1.17966	1.14477	131
								5.6112	0.0006014	0.00053346	0.00057102	0.00058981	0.00054721	0.00057615	5.35368	0.0133924	0.0136444	0.0135752	0.0132185	0.0135366	0.0135574										1.96224								131.2	1.18301	1.18155	1.35129	1.37033	131.2	1.02849	0.976632	1.18014	1.14544	131.2
								5.61973	0.00059924	0.00052259	0.00056723	0.00059945	0.00055777	0.00057595	5.36221	0.0134978	0.0135624	0.0136426	0.0132413	0.0134984	0.0135433										1.96523								131.4	1.1833	1.18132	1.351	1.37044	131.4	1.02891	0.976762	1.18054	1.14594	131.4
								5.62827	0.00060037	0.00052156	0.00056692	0.00060509	0.00055153	0.00057646	5.37074	0.0135699	0.0135531	0.0136356	0.0132774	0.0135707	0.0134541										1.96821								131.6	1.18329	1.18092	1.35123	1.37042	131.6	1.0296	0.97699	1.18085	1.14633	131.6
								5.6368	0.00059565	0.00053305	0.0005663	0.00059831	0.00055112	0.00057308	5.37928	0.0134887	0.0135943	0.0135632	0.0132627	0.0136836	0.0134054										1.9712								131.8	1.18349	1.18116	1.35101	1.3708	131.8	1.02999	0.977336	1.18089	1.14705	131.8
								5.64533	0.00059709	0.00053449	0.00057163	0.00059165	0.00054855	0.00057503	5.38781	0.0134074	0.0136379	0.0135541	0.0132732	0.013583	0.0134159										1.97419								132	1.18373	1.18074	1.35068	1.3712	132	1.0305	0.977957	1.18146	1.14735	132
								5.65387	0.00059801	0.00053234	0.00057574	0.00059483	0.00055378	0.00057626	5.39634	0.0134133	0.0136732	0.013746	0.0133651	0.013576	0.0135242										1.97717								132.2	1.18403	1.18079	1.35123	1.37146	132.2	1.03086	0.97892	1.18161	1.14742	132.2
								5.6624	0.00059955	0.00054239	0.00056867	0.00059452	0.00055737	0.00057574	5.40488	0.0133638	0.0135165	0.0137332	0.0133227	0.0136193	0.0135197										1.98016								132.4	1.18442	1.18118	1.35188	1.3717	132.4	1.03115	0.979693	1.18229	1.14794	132.4
								5.67093	0.00060017	0.00054732	0.00055985	0.00059083	0.00056035	0.00058344	5.41341	0.0133585	0.0134511	0.0135085	0.0133267	0.0133756	0.0135075										1.98315								132.6	1.18474	1.18137	1.35241	1.37225	132.6	1.03144	0.980323	1.18238	1.14808	132.6
								5.67947	0.00060232	0.0005387	0.00056753	0.00059771	0.00056599	0.00058272	5.42194	0.0134397	0.0135546	0.0135052	0.0133954	0.0134013	0.0135918										1.98613								132.8	1.18509	1.18178	1.35257	1.37246	132.8	1.0322	0.980693	1.18288	1.14862	132.8
								5.688	0.00059996	0.00053162	0.00057204	0.00059996	0.00055739	0.00058026	5.43048	0.0134361	0.0137404	0.0136347	0.0134103	0.0134556	0.0136427										1.98912								133	1.18502	1.18186	1.35278	1.37266	133	1.03218	0.981354	1.18331	1.149	133
								5.69653	0.00060006	0.00053121	0.00056918	0.00059627	0.00055307	0.00057934	5.43901	0.0134448	0.0137777	0.0136907	0.0133265	0.013601	0.0135594										1.99211								133.2	1.18522	1.1824	1.3527	1.3727	133.2	1.03295	0.98168	1.18375	1.14904	133.2
								5.70507	0.00061269	0.00054044	0.00058055	0.00059575	0.00055583	0.000582	5.44754	0.013517	0.0136436	0.0135602	0.0133087	0.0136177	0.013528										1.99509								133.4	1.18502	1.18315	1.35293	1.37194	133.4	1.03351	0.981612	1.18419	1.14984	133.4
								5.7136	0.000617	0.00054147	0.00057831	0.00059596	0.00055707	0.00058796	5.45608	0.0135082	0.0135976	0.0135569	0.0133858	0.0134836	0.0135921										1.99808								133.6	1.18551	1.1833	1.35355	1.37218	133.6	1.03408	0.982006	1.18485	1.15009	133.6
								5.72213	0.00060509	0.00053849	0.00057482	0.00060222	0.00055399	0.00059032	5.46461	0.0135312	0.0135897	0.0135797	0.0133732	0.013543	0.0135175										2.00107								133.8	1.18578	1.18382	1.35404	1.37187	133.8	1.03464	0.981546	1.18506	1.15061	133.8
								5.73067	0.00060314	0.00054578	0.00057646	0.0006014	0.00055727	0.0005937	5.47314	0.0135813	0.013669	0.0135887	0.0133628	0.0135357	0.0134652										2.00405								134	1.18602	1.1844	1.35475	1.37201	134	1.03527	0.981837	1.1854	1.15085	134
								5.7392	0.00061443	0.00054845	0.00058835	0.00059985	0.0005542	0.00058939	5.48168	0.0135155	0.0136005	0.0136602	0.0133809	0.0134285	0.013514										2.00704								134.2	1.1862	1.18499	1.35567	1.3714	134.2	1.03617	0.982036	1.18575	1.15092	134.2
								5.74773	0.00061823	0.00055019	0.00058826	0.0005935	0.00054938	0.00058508	5.49021	0.0135233	0.0134899	0.013724	0.0135177	0.0134299	0.0136273										2.01003								134.4	1.18659	1.18561	1.3559	1.37163	134.4	1.03642	0.982148	1.18559	1.15132	134.4
								5.75627	0.00062849	0.0005465	0.00057965	0.00059124	0.00055214	0.00058806	5.49874	0.0134538	0.0135094	0.0137537	0.0134108	0.0135469	0.0137725										2.01301								134.6	1.18679	1.18569	1.35636	1.37151	134.6	1.03672	0.982687	1.18591	1.15121	134.6
								5.7648	0.00062562	0.00054496	0.00059256	0.00059165	0.00055153	0.00058324	5.50728	0.0135026	0.0135679	0.0137954	0.0133901	0.0135337	0.0136061										2.016								134.8	1.18704	1.18593	1.35671	1.37156	134.8	1.03752	0.982894	1.18639	1.15116	134.8
								5.77333	0.00061966	0.00055142	0.00059391	0.00059392	0.00056055	0.00058457	5.51581	0.0137101	0.013689	0.0138186	0.0135098	0.0134465	0.0135488										2.01899								135	1.18775	1.18586	1.35692	1.37126	135	1.03733	0.983357	1.18678	1.15161	135
								5.78187	0.00061956	0.00055101	0.00058478	0.00060611	0.00056619	0.00058765	5.52434	0.0136614	0.0137724	0.0138827	0.0134146	0.0134524	0.0135658										2.02197								135.2	1.18798	1.18572	1.35729	1.37143	135.2	1.03745	0.983507	1.18721	1.15221	135.2
								5.7904	0.00062213	0.00054968	0.00058857	0.00060088	0.00056251	0.00058713	5.53288	0.0136462	0.0137464	0.0139886	0.0133855	0.0136054	0.0135415										2.02496								135.4	1.18824	1.18513	1.35784	1.37178	135.4	1.03759	0.983591	1.18713	1.15224	135.4
								5.79893	0.00063136	0.00055655	0.00059933	0.00059093	0.00056497	0.00058867	5.54141	0.0136029	0.0137605	0.0140131	0.0133837	0.0135926	0.0135614										2.02795								135.6	1.1883	1.18498	1.35843	1.37194	135.6	1.03753	0.984194	1.18736	1.15266	135.6
								5.80747	0.00063393	0.00056405	0.00060652	0.00059124	0.00055954	0.00059709	5.54994	0.0135437	0.0137366	0.014019	0.0134025	0.013527	0.0135641										2.03093								135.8	1.18863	1.1849	1.35892	1.37263	135.8	1.03735	0.984136	1.18746	1.15266	135.8
								5.816	0.00061895	0.00056292	0.00060161	0.00059299	0.00056117	0.00059565	5.55848	0.0135803	0.0137138	0.0138585	0.013422	0.0135419	0.0135863										2.03392								136	1.18931	1.18445	1.35941	1.3733	136	1.03746	0.984689	1.18765	1.15255	136
								5.82453	0.00061535	0.00056948	0.00059791	0.00059585	0.00056845	0.00058755	5.56701	0.013644	0.0136923	0.0138148	0.0133961	0.0137157	0.0136828										2.03691								136.2	1.18938	1.18465	1.36044	1.37404	136.2	1.03722	0.985421	1.18782	1.15238	136.2
								5.83307	0.00063054	0.00057503	0.00059842	0.00059093	0.00056087	0.00058385	5.57554	0.0136618	0.0137118	0.0139655	0.0134166	0.0136733	0.0136721										2.03989								136.4	1.18932	1.18439	1.36094	1.37416	136.4	1.03692	0.985959	1.1881	1.15296	136.4
								5.8416	0.00063321	0.00056333	0.00059842	0.00059494	0.0005623	0.00058683	5.58408	0.013795	0.0137613	0.0139682	0.0134105	0.0135721	0.0137368										2.04288								136.6	1.18917	1.18475	1.36093	1.37489	136.6	1.03705	0.986167	1.18822	1.15289	136.6
								5.85013	0.0006328	0.00055676	0.00060898	0.00060489	0.00057255	0.00059709	5.59261	0.0137552	0.0138309	0.0139993	0.0134138	0.0135836	0.013924										2.04587								136.8	1.18955	1.1849	1.36064	1.37525	136.8	1.03766	0.98644	1.1885	1.15341	136.8
								5.85867	0.00063383	0.00057215	0.0006176	0.00060469	0.00057646	0.00060776	5.60114	0.0136439	0.0139275	0.0140961	0.0134914	0.0136727	0.0137864										2.04885								137	1.18955	1.18534	1.3606	1.37579	137	1.0377	0.986934	1.18888	1.15372	137
								5.8672	0.00063783	0.00057995	0.00061607	0.00060817	0.00057062	0.0006094	5.60968	0.0136644	0.0139451	0.0142366	0.0135109	0.0138545	0.0136879										2.05184								137.2	1.18962	1.18583	1.3605	1.37613	137.2	1.03855	0.98681	1.18906	1.15485	137.2
								5.87573	0.00064101	0.00056794	0.00061443	0.00060838	0.00057307	0.00060704	5.61821	0.0137774	0.0138779	0.0140791	0.0135332	0.0138411	0.0137289										2.05483								137.4	1.18973	1.18608	1.36079	1.37626	137.4	1.03924	0.987237	1.18988	1.15618	137.4
								5.88427	0.00063885	0.00057975	0.00062355	0.00061105	0.00057461	0.00060827	5.62674	0.0136801	0.0139599	0.0140502	0.0136099	0.0137485	0.0137893										2.05781								137.6	1.1902	1.18649	1.36088	1.37653	137.6	1.04012	0.987731	1.19008	1.15624	137.6
								5.8928	0.00063588	0.00058601	0.00062018	0.00061597	0.00056949	0.00060581	5.63528	0.0136995	0.0140245	0.0141596	0.0135889	0.0137983	0.0137237										2.0608								137.8	1.19053	1.18724	1.36086	1.37638	137.8	1.04114	0.987713	1.19023	1.15697	137.8
								5.90133	0.00064819	0.00057431	0.00062284	0.00061782	0.00056825	0.00060232	5.64381	0.0137999	0.0140797	0.014273	0.0135688	0.0137415	0.0136791										2.06379								138	1.19044	1.18766	1.3611	1.3765	138	1.0424	0.988219	1.19066	1.15732	138
								5.90987	0.00065558	0.00058303	0.00063279	0.00061679	0.00057	0.00060879	5.65234	0.0137866	0.0141324	0.0141997	0.0135564	0.0137384	0.013744										2.06677								138.2	1.1903	1.18805	1.36093	1.37651	138.2	1.04262	0.988546	1.19055	1.15788	138.2
								5.9184	0.00064717	0.00058703	0.00063372	0.00061012	0.00058086	0.00061587	5.66088	0.01384	0.0141388	0.0142397	0.0137146	0.0138924	0.0137664										2.06976								138.4	1.19053	1.18843	1.36057	1.37688	138.4	1.04292	0.988765	1.19046	1.15804	138.4
								5.92693	0.00065137	0.00058426	0.00064397	0.00061136	0.000582	0.00061279	5.66941	0.0140127	0.0142739	0.0142836	0.0136504	0.0139444	0.0137598										2.07275								138.6	1.19039	1.18896	1.36031	1.37713	138.6	1.04332	0.989161	1.19089	1.15809	138.6
								5.93547	0.00065681	0.00058395	0.00064604	0.00061751	0.00058805	0.00061546	5.67794	0.0139925	0.01445	0.0143019	0.0135952	0.0138636	0.0138723										2.07573								138.8	1.19095	1.1893	1.36041	1.37712	138.8	1.04414	0.989458	1.19133	1.15826	138.8
								5.944	0.00065989	0.0005856	0.00064419	0.00061782	0.00058529	0.00061915	5.68648	0.0139886	0.014376	0.0143657	0.013703	0.0138938	0.0139126										2.07872								139	1.19148	1.18867	1.36099	1.37699	139	1.04427	0.989732	1.19148	1.15853	139
								5.95253	0.00066697	0.00059186	0.00064235	0.00062008	0.0005776	0.00062203	5.69501	0.0140161	0.0143874	0.014539	0.0136272	0.0139028	0.0138639										2.08171								139.2	1.19197	1.18912	1.36066	1.37666	139.2	1.0449	0.989728	1.19225	1.15873	139.2
								5.96107	0.0006679	0.00059247	0.00064409	0.00062182	0.00059245	0.00061792	5.70354	0.0139486	0.0144517	0.0144612	0.0136351	0.0137953	0.013936										2.08469								139.4	1.19242	1.18928	1.36106	1.37666	139.4	1.0448	0.990044	1.19216	1.15864	139.4
								5.9696	0.00066482	0.00060355	0.0006529	0.00062203	0.00059544	0.00061628	5.71208	0.0140936	0.0143843	0.0144563	0.0136768	0.0137597	0.0140847										2.08768								139.6	1.19215	1.18991	1.36118	1.37663	139.6	1.04481	0.990035	1.19238	1.15878	139.6
								5.97813	0.00066348	0.00061535	0.00065486	0.00062829	0.00059411	0.00062418	5.72061	0.0142675	0.0143973	0.0145769	0.0136888	0.0138305	0.014006										2.09067								139.8	1.19222	1.19003	1.36187	1.37687	139.8	1.04518	0.990399	1.19234	1.15842	139.8
								5.98667	0.00066502	0.00061535	0.0006606	0.00063003	0.00059514	0.00062418	5.72914	0.0141677	0.0144517	0.0146867	0.0136594	0.0138789	0.0139034										2.09365								140	1.19237	1.191	1.36233	1.37722	140	1.04557	0.991139	1.19255	1.15843	140
								5.9952	0.00067405	0.00061689	0.00066707	0.00062716	0.00059811	0.00063218	5.73768	0.0142282	0.0146268	0.0146645	0.013663	0.013922	0.0139816										2.09664								140.2	1.19209	1.19143	1.36281	1.37713	140.2	1.0457	0.992117	1.19282	1.15854	140.2
								6.00373	0.00067939	0.00062079	0.00067517	0.00063239	0.0006057	0.00063311	5.74621	0.0143596	0.0147507	0.0146816	0.013685	0.0140004	0.0143523										2.09963								140.4	1.19201	1.19151	1.36319	1.3772	140.4	1.04572	0.992818	1.19312	1.15882	140.4
								6.01227	0.00068904	0.0006287	0.00068482	0.00063711	0.00060878	0.00062541	5.75474	0.0143715	0.014661	0.0147742	0.0137656	0.0140481	0.0141517										2.10261								140.6	1.19231	1.192	1.36341	1.37756	140.6	1.04593	0.993346	1.19353	1.15865	140.6
								6.0208	0.0006914	0.00063106	0.00068124	0.00063403	0.00060243	0.00062962	5.76328	0.014324	0.0146618	0.0148094	0.0138829	0.0140694	0.0140954										2.1056								140.8	1.19273	1.19171	1.364	1.37773	140.8	1.04624	0.993552	1.19443	1.15921	140.8
								6.02933	0.00068072	0.00063034	0.0006798	0.00063465	0.00058828	0.00063567	5.77181	0.0143601	0.0147723	0.0148104	0.0139509	0.014114	0.014106										2.10859								141	1.19279	1.19184	1.36447	1.37891	141	1.04664	0.993854	1.19518	1.15945	141
								6.03787	0.00068329	0.00062808	0.00067826	0.00064081	0.00058888	0.00064204	5.78034	0.014448	0.0150267	0.0149826	0.0139143	0.0140821	0.0141951										2.11157								141.2	1.19303	1.19225	1.36479	1.37921	141.2	1.0475	0.994107	1.19577	1.16027	141.2
								6.0464	0.0006915	0.00063013	0.00068749	0.00064553	0.000594	0.00064193	5.78888	0.0145294	0.0151566	0.0151229	0.0138409	0.0141262	0.0142795										2.11456								141.4	1.19375	1.19265	1.36492	1.37909	141.4	1.04782	0.994694	1.19655	1.16105	141.4
								6.05493	0.00069468	0.00064234	0.00069375	0.00065323	0.00060067	0.00064245	5.79741	0.014641	0.015077	0.0151372	0.0138481	0.014147	0.0142843										2.11755								141.6	1.19418	1.19254	1.36501	1.3796	141.6	1.04842	0.994954	1.19687	1.16082	141.6
								6.06347	0.00069858	0.00064676	0.00068176	0.00066123	0.00059843	0.00064594	5.80594	0.0145637	0.0150507	0.0151607	0.0138928	0.0141406	0.0142728										2.12053								141.8	1.19479	1.19267	1.3659	1.3798	141.8	1.04887	0.995091	1.19776	1.16145	141.8
								6.072	0.00070874	0.0006523	0.00068903	0.00066093	0.00059586	0.00064275	5.81448	0.0146674	0.015055	0.015212	0.0138601	0.014237	0.0143061										2.12352								142	1.19471	1.19273	1.36642	1.38025	142	1.04953	0.99522	1.19832	1.16164	142
								6.08053	0.00071254	0.00065538	0.00070113	0.00067365	0.00060775	0.00065158	5.82301	0.0148031	0.0151863	0.0152439	0.0139013	0.0142704	0.0143991										2.12651								142.2	1.19466	1.19244	1.36677	1.38087	142.2	1.04911	0.995236	1.19863	1.16174	142.2
								6.08907	0.00072269	0.00065404	0.00070299	0.00068062	0.00061145	0.00065866	5.83154	0.0147189	0.0153516	0.0153774	0.0139955	0.0142974	0.0145122										2.12949								142.4	1.1951	1.19271	1.36682	1.38119	142.4	1.04951	0.995574	1.19893	1.16182	142.4
								6.0976	0.0007268	0.00066554	0.00070863	0.00067847	0.00061504	0.00066082	5.84008	0.0147564	0.015382	0.0154941	0.0140059	0.0144266	0.0144425										2.13248								142.6	1.19556	1.19272	1.36709	1.38172	142.6	1.04993	0.995525	1.19921	1.16203	142.6
								6.10613	0.00072157	0.00066502	0.0007112	0.00067908	0.00062058	0.00065753	5.84861	0.0149207	0.015366	0.0156088	0.0140433	0.0143876	0.0144233										2.13547								142.8	1.1962	1.1921	1.36703	1.38162	142.8	1.05061	0.996038	1.19946	1.16241	142.8
								6.11467	0.00071746	0.00066235	0.00070772	0.00067631	0.00062151	0.00065148	5.85714	0.0150041	0.0155116	0.015818	0.0141467	0.0143309	0.0144806										2.13845								143	1.19662	1.1916	1.3669	1.38167	143	1.05104	0.996647	1.19965	1.1625	143
								6.1232	0.0007228	0.00066574	0.00071427	0.00068083	0.00061649	0.00065702	5.86568	0.0150168	0.0157248	0.0158182	0.0143547	0.0143766	0.0145234										2.14144								143.2	1.19705	1.1915	1.36669	1.38153	143.2	1.05079	0.996803	1.20019	1.1626	143.2
								6.13173	0.00073552	0.000672	0.00072597	0.00068513	0.00062099	0.00066266	5.87421	0.0151562	0.0159873	0.0158472	0.0141766	0.0145174	0.0145796										2.14443								143.4	1.19712	1.19156	1.3672	1.38164	143.4	1.05078	0.997182	1.19973	1.16264	143.4
								6.14027	0.00073357	0.00067929	0.00072167	0.00067529	0.00062325	0.0006681	5.88274	0.0152277	0.0159296	0.0158825	0.0141158	0.0145414	0.014577										2.14741								143.6	1.19741	1.19155	1.36708	1.38196	143.6	1.05128	0.997849	1.19995	1.16292	143.6
								6.1488	0.00072752	0.00067559	0.00071788	0.00067682	0.00063033	0.0006604	5.89128	0.0154372	0.0159763	0.0160194	0.0141673	0.0146182	0.0148269										2.1504								143.8	1.19772	1.19189	1.3674	1.38217	143.8	1.05201	0.998787	1.19967	1.16317	143.8
								6.15733	0.00073409	0.00068308	0.00074288	0.00067805	0.00063403	0.00066369	5.89981	0.0152658	0.0164089	0.0161533	0.0144768	0.0146873	0.0147528										2.15339								144	1.19784	1.19258	1.36739	1.38218	144	1.05145	0.999462	1.19981	1.16365	144
								6.16587	0.00073696	0.00069632	0.00075244	0.00067611	0.00062932	0.00067231	5.90834	0.0152268	0.0161965	0.0161325	0.014439	0.0146679	0.0147421										2.15637								144.2	1.19788	1.19242	1.36692	1.38224	144.2	1.05162	1.00037	1.19973	1.16414	144.2
								6.1744	0.00074281	0.00069304	0.00074989	0.00068001	0.00063802	0.00066625	5.91688	0.0153299	0.0160774	0.0162024	0.0143581	0.0146477	0.0149761										2.15936								144.4	1.19808	1.19242	1.367	1.3818	144.4	1.05169	1.001	1.19933	1.16444	144.4
								6.18293	0.00075184	0.00069201	0.00075604	0.00068134	0.00063219	0.00067046	5.92541	0.0154393	0.0161426	0.0163785	0.0143728	0.0146865	0.0148898										2.16235								144.6	1.19799	1.19247	1.36678	1.38187	144.6	1.05227	1.00104	1.1994	1.16488	144.6
								6.19147	0.00075307	0.00070032	0.00075266	0.00068503	0.00063444	0.00067816	5.93394	0.0155654	0.0163621	0.0164901	0.0144839	0.0149548	0.0148822										2.16533								144.8	1.19814	1.19267	1.36704	1.38225	144.8	1.05283	1.00103	1.19966	1.16528	144.8
								6.2	0.00076374	0.00070238	0.00075543	0.00068679	0.00064193	0.0006758	5.94248	0.0156282	0.0164143	0.0165096	0.0145469	0.0150666	0.0149463										2.16832								145	1.19768	1.1933	1.36726	1.38273	145	1.05359	1.00172	1.19971	1.16539	145
								6.20853	0.00076518	0.00071551	0.00076117	0.0006955	0.00064829	0.00068308	5.95101	0.0156948	0.0163948	0.016693	0.0145396	0.0150498	0.014986										2.17131								145.2	1.1979	1.19397	1.3675	1.38258	145.2	1.0542	1.00222	1.19961	1.16585	145.2
								6.21707	0.00076959	0.00072198	0.00077563	0.00070033	0.00065352	0.00068647	5.95954	0.0157535	0.0164782	0.0167392	0.0145395	0.0150055	0.0149753										2.17429								145.4	1.19797	1.19465	1.36767	1.38283	145.4	1.05423	1.00233	1.20037	1.16653	145.4
								6.2256	0.00077636	0.00071541	0.00078467	0.00070279	0.00065015	0.00068247	5.96808	0.0160569	0.016582	0.0167944	0.0145893	0.0150225	0.0150694										2.17728								145.6	1.19777	1.19486	1.36825	1.38333	145.6	1.05471	1.00232	1.20058	1.16704	145.6
								6.23413	0.00077195	0.000715	0.00078703	0.00070217	0.00065219	0.00068596	5.97661	0.0159442	0.0167029	0.0168521	0.0147501	0.0151027	0.015099										2.18027								145.8	1.19836	1.19537	1.36892	1.3834	145.8	1.0552	1.00252	1.20088	1.16748	145.8
								6.24267	0.00076867	0.00072793	0.00078365	0.00069869	0.00065445	0.00069088	5.98514	0.0159347	0.0167707	0.0170895	0.014826	0.0152293	0.0151971										2.18325								146	1.1984	1.19552	1.36915	1.38368	146	1.05497	1.00251	1.20116	1.16776	146
								6.2512	0.00078303	0.00073491	0.00078129	0.00070505	0.00066276	0.00069868	5.99368	0.0161456	0.0169416	0.0172039	0.0149496	0.015432	0.0152378										2.18624								146.2	1.19883	1.1957	1.36903	1.38378	146.2	1.05493	1.00247	1.20177	1.16836	146.2
								6.25973	0.00080458	0.00073819	0.00079011	0.00071428	0.00065918	0.00070381	6.00221	0.0162907	0.0172929	0.0172448	0.014941	0.0153985	0.0152308										2.18923								146.4	1.19882	1.19614	1.36919	1.38433	146.4	1.05523	1.00233	1.20232	1.16884	146.4
								6.26827	0.00080376	0.00074404	0.00079709	0.00071859	0.00066317	0.00070853	6.01074	0.0165546	0.0173022	0.0174234	0.014898	0.0152444	0.0153338										2.19221								146.6	1.19871	1.19566	1.36923	1.38486	146.6	1.05549	1.00184	1.20261	1.16859	146.6
								6.2768	0.00080633	0.0007544	0.00080345	0.00072219	0.00067363	0.00071366	6.01928	0.01673	0.0172792	0.0175108	0.0149064	0.0153119	0.0153805										2.1952								146.8	1.19846	1.19508	1.36928	1.38526	146.8	1.05589	1.00226	1.20327	1.16832	146.8
								6.28533	0.00081659	0.00076415	0.0008053	0.00073439	0.00067087	0.00071777	6.02781	0.016524	0.0173489	0.0176109	0.0149549	0.0154404	0.0153545										2.19819								147	1.19878	1.19496	1.36975	1.38578	147	1.05606	1.00204	1.20358	1.16786	147
								6.29387	0.00081649	0.00075923	0.00081145	0.000735	0.00066903	0.00071643	6.03634	0.016515	0.0173632	0.0178377	0.0149705	0.0153915	0.0155275										2.20117								147.2	1.19908	1.19537	1.37003	1.38614	147.2	1.05584	1.00175	1.20437	1.16792	147.2
								6.3024	0.00081916	0.00076272	0.00082171	0.00072804	0.00067333	0.00071695	6.04488	0.0166243	0.0174106	0.0180163	0.014988	0.0153982	0.015704										2.20416								147.4	1.19955	1.19596	1.3702	1.38636	147.4	1.05618	1.00195	1.20501	1.16792	147.4
								6.31093	0.00082891	0.0007817	0.0008332	0.00074199	0.00068164	0.00072177	6.05341	0.0167058	0.0175714	0.0179629	0.0151154	0.0156666	0.015725										2.20715								147.6	1.19978	1.19581	1.37053	1.3866	147.6	1.05611	1.00276	1.20556	1.16807	147.6
								6.31947	0.00083599	0.00079401	0.00083711	0.00074876	0.00068595	0.00072618	6.06194	0.0167479	0.0177051	0.0179206	0.0152347	0.0157776	0.015706										2.21013								147.8	1.19993	1.19582	1.37067	1.38658	147.8	1.0563	1.00325	1.20612	1.16836	147.8
								6.328	0.00084337	0.00079473	0.00083435	0.00074518	0.0006877	0.00072957	6.07048	0.0169477	0.0179397	0.0180213	0.0151936	0.0156915	0.0156996										2.21312								148	1.20024	1.19578	1.37076	1.38653	148	1.05553	1.00344	1.207	1.16866	148
								6.33653	0.00083855	0.00079258	0.00083578	0.00075656	0.00068801	0.00072608	6.07901	0.0169927	0.0180929	0.0182143	0.0152338	0.0157402	0.0157931										2.21611								148.2	1.20064	1.19569	1.37106	1.38653	148.2	1.05641	1.00398	1.20689	1.16881	148.2
								6.34507	0.0008327	0.00079997	0.00085064	0.00075994	0.00069375	0.00073778	6.08754	0.0171814	0.0181768	0.0183422	0.0153586	0.0158409	0.0158763										2.21909								148.4	1.20093	1.19556	1.37126	1.38618	148.4	1.0571	1.00412	1.20617	1.16908	148.4
								6.3536	0.00084502	0.00080376	0.00085814	0.00075882	0.00070288	0.00074465	6.09608	0.0172688	0.0182547	0.0185381	0.0153862	0.015966	0.0159066										2.22208								148.6	1.20125	1.19557	1.37187	1.38634	148.6	1.05772	1.00415	1.20679	1.16925	148.6
								6.36213	0.0008562	0.00080079	0.00085087	0.00076395	0.00070514	0.00074465	6.10461	0.0172859	0.0183058	0.0187852	0.0155006	0.0160329	0.0159722										2.22507								148.8	1.20144	1.19595	1.37203	1.38627	148.8	1.05833	1.00474	1.20677	1.16921	148.8
								6.37067	0.00086687	0.00081002	0.00085374	0.00076908	0.00070433	0.00075338	6.11314	0.017443	0.0183885	0.0188433	0.0156785	0.0160871	0.0161786										2.22805								149	1.20132	1.19673	1.37229	1.38604	149	1.05879	1.00505	1.20716	1.16944	149
								6.3792	0.00087159	0.00081515	0.00086071	0.00077575	0.00070238	0.00075215	6.12168	0.0175551	0.0184845	0.0188031	0.0157213	0.0160066	0.0162623										2.23104								149.2	1.20145	1.19701	1.3727	1.38603	149.2	1.0595	1.00566	1.20729	1.16961	149.2
								6.38773	0.00087108	0.0008248	0.00087117	0.00078109	0.00070842	0.00075112	6.13021	0.0176834	0.0186256	0.0188914	0.0157581	0.0159647	0.0163491										2.23403								149.4	1.20133	1.19745	1.37296	1.38599	149.4	1.05919	1.00557	1.20737	1.16995	149.4
								6.39627	0.00088237	0.00083291	0.00088636	0.00078293	0.00072104	0.00075307	6.13874	0.0177228	0.0187523	0.0190738	0.0155923	0.0160565	0.0163894										2.23701								149.6	1.20142	1.19784	1.37337	1.3856	149.6	1.05973	1.00621	1.20685	1.17045	149.6
								6.4048	0.00088719	0.00083753	0.00089201	0.00078447	0.00071859	0.00076261	6.14728	0.0177584	0.018935	0.019188	0.0156041	0.0161363	0.016455										2.24								149.8	1.20205	1.19805	1.37362	1.38543	149.8	1.05961	1.00687	1.20709	1.17053	149.8
								6.41333	0.00088873	0.00084851	0.00089786	0.00078858	0.00072095	0.00076672	6.15581	0.0177982	0.0190292	0.0193166	0.0157379	0.0162446	0.0164401										2.24299								150	1.20249	1.19854	1.37424	1.38518	150	1.05979	1.00683	1.20735	1.17115	150
								6.42187	0.00089181	0.00085682	0.0009033	0.00078766	0.00073766	0.00077647	6.16434	0.0178969	0.0190825	0.019491	0.0158088	0.0163994	0.016489										2.24597								150.2	1.2027	1.19901	1.37412	1.38509	150.2	1.06025	1.00688	1.20752	1.17129	150.2
								6.4304	0.00089776	0.00086102	0.00090259	0.00079402	0.00074116	0.00078929	6.17288	0.018147	0.0191917	0.0195295	0.0158738	0.0164135	0.0165236										2.24896								150.4	1.2024	1.19919	1.37443	1.3855	150.4	1.06056	1.00724	1.20804	1.17117	150.4
								6.43893	0.00091151	0.00086657	0.00090853	0.00080377	0.00074424	0.00078611	6.18141	0.0183148	0.0193875	0.0197077	0.0160362	0.0165595	0.0166186										2.25195								150.6	1.20268	1.1996	1.37418	1.38605	150.6	1.06104	1.00773	1.2079	1.17063	150.6
								6.44747	0.00091654	0.00086728	0.00091592	0.0008091	0.00074845	0.00079196	6.18994	0.0186116	0.0195753	0.0198344	0.0160233	0.0167427	0.0168439										2.25493								150.8	1.20268	1.19993	1.37411	1.38603	150.8	1.06105	1.00786	1.20823	1.17026	150.8
								6.456	0.00091716	0.000868	0.00092474	0.00080921	0.00074927	0.00079925	6.19848	0.0187228	0.0196135	0.0199608	0.0160144	0.016673	0.0168896										2.25792								151	1.20337	1.20012	1.37448	1.38655	151	1.06164	1.00773	1.20823	1.17037	151
								6.46453	0.00092434	0.00088134	0.00092947	0.00081598	0.00076086	0.00080458	6.20701	0.0186956	0.0197369	0.0200074	0.0161356	0.016835	0.016857										2.26091								151.2	1.2032	1.20056	1.37461	1.38688	151.2	1.06163	1.00809	1.20877	1.17069	151.2
								6.47307	0.00093255	0.00088925	0.00094239	0.00082121	0.00076159	0.0008131	6.21554	0.0187315	0.0199471	0.0202435	0.0162281	0.0170869	0.0169646										2.26389								151.4	1.20363	1.20075	1.37464	1.38725	151.4	1.06191	1.00846	1.20911	1.17103	151.4
								6.4816	0.00093604	0.00089366	0.00095388	0.00082748	0.00077071	0.00081628	6.22408	0.0188885	0.0200693	0.020343	0.0162577	0.0170813	0.0171344										2.26688								151.6	1.20357	1.20021	1.37483	1.38733	151.6	1.06196	1.00908	1.20934	1.17164	151.6
								6.49013	0.00095944	0.00091182	0.00095461	0.00084318	0.00078405	0.00082121	6.23261	0.0190717	0.0202248	0.0204154	0.0163482	0.0170035	0.0171368										2.26987								151.8	1.20402	1.20032	1.37429	1.38778	151.8	1.06225	1.00955	1.21018	1.1722	151.8
								6.49867	0.00096847	0.0009267	0.00096558	0.00084973	0.00078304	0.00083178	6.24114	0.0190512	0.0203796	0.0205905	0.016471	0.0170735	0.0171416										2.27285								152	1.20408	1.19999	1.37443	1.38804	152	1.06262	1.00983	1.21061	1.17248	152
								6.5072	0.00096549	0.00092434	0.00097441	0.00084573	0.00079431	0.00083363	6.24968	0.0190547	0.0206243	0.0207877	0.0165735	0.017232	0.0173291										2.27584								152.2	1.20455	1.20027	1.37452	1.38834	152.2	1.06361	1.01002	1.21067	1.17309	152.2
								6.51573	0.00097606	0.00093081	0.00098077	0.00084369	0.00080252	0.00083445	6.25821	0.0192539	0.0205268	0.0210641	0.0165812	0.0173797	0.0176019										2.27883								152.4	1.20478	1.20023	1.37413	1.38827	152.4	1.06398	1.00953	1.21083	1.17321	152.4
								6.52427	0.00098181	0.00093471	0.00098109	0.00085294	0.0008054	0.00085282	6.26674	0.0194891	0.0206233	0.0211512	0.0166754	0.0174784	0.0174392										2.28181								152.6	1.20472	1.20047	1.37459	1.38837	152.6	1.06412	1.0095	1.21154	1.17351	152.6
								6.5328	0.00099156	0.00094733	0.00098314	0.0008717	0.00081279	0.00086585	6.27528	0.0195386	0.0207627	0.0211791	0.0167266	0.017442	0.0175358										2.2848								152.8	1.20457	1.2009	1.37446	1.38895	152.8	1.06484	1.00951	1.21168	1.17371	152.8
								6.54133	0.00099823	0.00096488	0.00099872	0.00087682	0.00082499	0.00087036	6.28381	0.0195817	0.0209133	0.0213656	0.0168966	0.0176767	0.017848										2.28779								153	1.20454	1.20132	1.3751	1.38953	153	1.06478	1.00968	1.21241	1.17341	153
								6.54987	0.00100479	0.00097175	0.00101955	0.00086842	0.00083044	0.00087313	6.29234	0.0198081	0.0211963	0.0214762	0.0169902	0.0179308	0.0178062										2.29077								153.2	1.20422	1.20078	1.37577	1.38997	153.2	1.0652	1.01035	1.2126	1.17324	153.2
								6.5584	0.00101372	0.00098386	0.00102644	0.00088044	0.00083372	0.00088781	6.30088	0.0200342	0.0214727	0.0217045	0.0170648	0.0178613	0.0178563										2.29376								153.4	1.20436	1.20128	1.37584	1.39022	153.4	1.06517	1.01037	1.21259	1.17371	153.4
								6.56693	0.00102634	0.00099361	0.0010325	0.00090701	0.00084952	0.00089407	6.30941	0.0200359	0.0214655	0.0219481	0.0172454	0.017863	0.0180047										2.29675								153.6	1.20461	1.20132	1.37604	1.39053	153.6	1.06576	1.01097	1.21286	1.17424	153.6
								6.57547	0.00103794	0.00100367	0.00105013	0.00091521	0.00086778	0.00089386	6.31794	0.0200713	0.021589	0.0219974	0.0174062	0.0177842	0.0181859										2.29973								153.8	1.20485	1.20135	1.37634	1.39098	153.8	1.06607	1.01125	1.2135	1.17457	153.8
								6.584	0.00104553	0.00100941	0.00105928	0.00091307	0.00087272	0.00090505	6.32648	0.0204314	0.0216737	0.0221007	0.0173183	0.0178276	0.0183493										2.30272								154	1.2053	1.2014	1.37646	1.39115	154	1.06669	1.01106	1.21388	1.17488	154
								6.59253	0.00105867	0.00102203	0.00107364	0.0009265	0.0008801	0.00091644	6.33501	0.0205889	0.0219445	0.0221746	0.0174052	0.017955	0.018263										2.30571								154.2	1.20579	1.20171	1.3764	1.39139	154.2	1.06663	1.01187	1.21434	1.17469	154.2
								6.60107	0.00106288	0.00103476	0.00107427	0.00092691	0.00089364	0.0009226	6.34354	0.0206046	0.0221382	0.0223594	0.0176155	0.0181797	0.0183014										2.30869								154.4	1.2058	1.20244	1.37652	1.39169	154.4	1.06713	1.0125	1.21473	1.17501	154.4
								6.6096	0.00106914	0.00104533	0.00108052	0.00093359	0.00089653	0.00093091	6.35208	0.0208016	0.0221286	0.0225162	0.0176251	0.0182414	0.0184113										2.31168								154.6	1.20563	1.20301	1.37661	1.39176	154.6	1.06753	1.01279	1.21405	1.17503	154.6
								6.61813	0.00108761	0.00106195	0.00109949	0.00095318	0.00090258	0.00093737	6.36061	0.0209742	0.0223534	0.0228191	0.0176741	0.0183499	0.0184975										2.31467								154.8	1.20597	1.20306	1.37681	1.39124	154.8	1.06779	1.01279	1.21408	1.17525	154.8
								6.62667	0.00110115	0.00107437	0.00110802	0.00096191	0.00091827	0.00094928	6.36914	0.0211006	0.0227336	0.0229742	0.0178521	0.0184571	0.0186117										2.31765								155	1.20674	1.20294	1.37736	1.39142	155	1.06893	1.01336	1.21391	1.17594	155
								6.6352	0.001107	0.00108196	0.00112248	0.00097196	0.00092792	0.00095862	6.37768	0.0212365	0.0228433	0.0230451	0.0180259	0.0185607	0.0186922										2.32064								155.2	1.20657	1.20334	1.37747	1.39131	155.2	1.0691	1.01414	1.21379	1.17687	155.2
								6.64373	0.00112291	0.00109264	0.00113131	0.00097217	0.00092762	0.00096908	6.38621	0.021362	0.0228266	0.0231707	0.0182191	0.0188706	0.0188746										2.32363								155.4	1.20713	1.20367	1.37747	1.39076	155.4	1.06914	1.01439	1.21415	1.17749	155.4
								6.65227	0.00113584	0.00110906	0.00115152	0.00098336	0.00093982	0.00098386	6.39474	0.0217146	0.0229584	0.0234487	0.0181753	0.0189081	0.0190174										2.32661								155.6	1.20741	1.20358	1.37759	1.39003	155.6	1.0691	1.01514	1.2144	1.17759	155.6
								6.6608	0.00113512	0.00111665	0.0011704	0.00100059	0.00094773	0.00098448	6.40328	0.0218221	0.0231571	0.0235192	0.0181792	0.0189273	0.0192164										2.3296								155.8	1.20763	1.20414	1.37766	1.3899	155.8	1.06971	1.01568	1.21436	1.17789	155.8
								6.66933	0.00114117	0.00112424	0.00117729	0.0010051	0.00095266	0.00099371	6.41181	0.0219646	0.0233622	0.0236238	0.0183856	0.0191477	0.0192458										2.33259								156	1.20836	1.20354	1.37826	1.38906	156	1.07039	1.01565	1.2144	1.17864	156
								6.67787	0.00116303	0.00113061	0.00118499	0.00100501	0.00097091	0.00099812	6.42034	0.0220486	0.0235997	0.0239867	0.018538	0.0194408	0.0194272										2.33557								156.2	1.20904	1.20416	1.37898	1.38934	156.2	1.07077	1.01525	1.2147	1.17954	156.2
								6.6864	0.0011773	0.00114364	0.00119289	0.00101549	0.00098467	0.0009973	6.42888	0.0220978	0.023727	0.0242978	0.0186196	0.0195159	0.019613										2.33856								156.4	1.20902	1.20416	1.37884	1.389	156.4	1.07051	1.01498	1.21502	1.17966	156.4
								6.69493	0.0011851	0.00116734	0.00120468	0.00103671	0.00099329	0.00100828	6.43741	0.0222872	0.0239736	0.0243033	0.0187033	0.0196469	0.0196595										2.34155								156.6	1.20923	1.20419	1.37921	1.38957	156.6	1.0705	1.01486	1.21513	1.17982	156.6
								6.70347	0.001201	0.00116786	0.00121669	0.00103496	0.00100499	0.00102706	6.44594	0.0225335	0.0241786	0.0244538	0.0189822	0.0197426	0.0197571										2.34453								156.8	1.20973	1.20399	1.37924	1.39001	156.8	1.07042	1.0153	1.21511	1.17993	156.8
								6.712	0.00120316	0.00116816	0.00122562	0.00103252	0.0010131	0.00103445	6.45448	0.02259	0.0241786	0.0246207	0.0191728	0.0199437	0.0199074										2.34752								157	1.20984	1.20365	1.37923	1.39043	157	1.07044	1.01595	1.21528	1.18014	157
								6.72053	0.00121198	0.00118345	0.00122655	0.00104709	0.00101751	0.00104143	6.46301	0.0227321	0.0242615	0.024895	0.0191118	0.0200075	0.0201159										2.35051								157.2	1.20993	1.20378	1.37904	1.39113	157.2	1.07082	1.01596	1.21522	1.1807	157.2
								6.72907	0.00122727	0.00120398	0.0012365	0.00106781	0.00102428	0.00105364	6.47154	0.022932	0.0245293	0.0250231	0.0192232	0.0201996	0.0203172										2.35349								157.4	1.20994	1.20423	1.37884	1.39183	157.4	1.07076	1.01602	1.21557	1.18137	157.4
								6.7376	0.00122501	0.00121208	0.00125394	0.00108093	0.00102726	0.00105436	6.48008	0.0231363	0.0247962	0.0252577	0.0194985	0.0205159	0.0204657										2.35648								157.6	1.20981	1.20402	1.37871	1.39248	157.6	1.0711	1.01634	1.21617	1.18108	157.6
								6.74613	0.00122799	0.00120788	0.00125785	0.00107787	0.00103352	0.00106011	6.48861	0.0233408	0.0248817	0.0253681	0.0197257	0.0204828	0.0207378										2.35947								157.8	1.20969	1.20428	1.37818	1.39277	157.8	1.07136	1.01633	1.21669	1.18116	157.8
								6.75467	0.00124492	0.00122112	0.00125867	0.00108937	0.00104419	0.00107529	6.49714	0.0234457	0.0250294	0.0255143	0.0197409	0.0205349	0.0207421										2.36245								158	1.20977	1.20446	1.37851	1.39318	158	1.07116	1.01627	1.21694	1.18118	158
								6.7632	0.00125262	0.00123692	0.00127282	0.00110639	0.00105691	0.00108463	6.50568	0.0234728	0.0251977	0.0257705	0.0198161	0.0209643	0.0208407										2.36544								158.2	1.2098	1.20512	1.3791	1.39367	158.2	1.07114	1.01707	1.21709	1.18136	158.2
								6.77173	0.00125488	0.00123548	0.00128698	0.0011071	0.00106584	0.00110085	6.51421	0.0237275	0.0254139	0.0259804	0.0200066	0.0212491	0.0210272										2.36843								158.4	1.2094	1.20546	1.37915	1.39378	158.4	1.07121	1.01725	1.21698	1.1814	158.4
								6.78027	0.00126473	0.00123374	0.00128905	0.00110527	0.00106585	0.00110002	6.52274	0.0239689	0.0258361	0.0263008	0.0202078	0.0213366	0.0213026										2.37141								158.6	1.2097	1.20569	1.37919	1.39385	158.6	1.07126	1.01758	1.2168	1.18146	158.6
								6.7888	0.00126339	0.00124061	0.00128351	0.00111902	0.00107744	0.0011028	6.53128	0.0242065	0.0260244	0.0264803	0.0204378	0.021212	0.0215616										2.3744								158.8	1.21031	1.20604	1.37922	1.39426	158.8	1.0717	1.01804	1.21694	1.18146	158.8
								6.79733	0.00125611	0.00124646	0.00128546	0.00112948	0.00109703	0.00111275	6.53981	0.024489	0.0262486	0.0265357	0.0205597	0.0214221	0.0215859										2.37739								159	1.21058	1.20614	1.37977	1.39459	159	1.0722	1.01847	1.21674	1.1817	159
								6.80587	0.00125518	0.00125159	0.00130658	0.00112887	0.00110197	0.0011146	6.54834	0.0245661	0.0264954	0.0268876	0.0206081	0.0217349	0.0216949										2.38037								159.2	1.21065	1.20639	1.38025	1.39431	159.2	1.0718	1.01879	1.21669	1.18128	159.2
								6.8144	0.00126668	0.0012635	0.00131162	0.0011414	0.00110146	0.00112804	6.55688	0.0248276	0.026717	0.0270276	0.0208194	0.0218082	0.0218935										2.38336								159.4	1.21132	1.20674	1.3807	1.394	159.4	1.0718	1.01858	1.217	1.181	159.4
								6.82293	0.00127458	0.00126165	0.00130547	0.00115924	0.00111592	0.00114138	6.56541	0.0251177	0.0268749	0.0271169	0.020989	0.0220128	0.0221221										2.38635								159.6	1.21154	1.20682	1.38128	1.3938	159.6	1.07283	1.01862	1.21701	1.181	159.6
								6.83147	0.00127776	0.00126914	0.00130721	0.00116787	0.001139	0.00115195	6.57394	0.0251035	0.0271027	0.0273432	0.0211623	0.0222242	0.0222255										2.38933								159.8	1.21163	1.20652	1.38157	1.39443	159.8	1.07375	1.01823	1.21682	1.18134	159.8
								6.84	0.00127776	0.00127376	0.00130947	0.00118522	0.00114281	0.00116078	6.58248	0.0251991	0.0271739	0.0276738	0.0214924	0.022441	0.0224519										2.39232								160	1.21237	1.20574	1.38246	1.39434	160	1.07426	1.01814	1.2176	1.18198	160
								6.84853	0.00127612	0.0012675	0.00132126	0.00121024	0.00113882	0.00117083	6.59101	0.0253477	0.0274379	0.0278646	0.0216245	0.022502	0.0225367										2.39531								160.2	1.21261	1.2057	1.38271	1.39509	160.2	1.07439	1.01812	1.21816	1.18218	160.2
								6.85707	0.00128289	0.00127437	0.00132117	0.00121548	0.00115132	0.00117904	6.59954	0.0255935	0.0278693	0.0280337	0.0218049	0.0226702	0.0227412										2.39829								160.4	1.21285	1.20575	1.38257	1.39507	160.4	1.0744	1.01801	1.21817	1.18207	160.4
								6.8656	0.00128351	0.00127715	0.00131317	0.00122083	0.00116692	0.0011853	6.60808	0.0259856	0.0280047	0.0282128	0.0219619	0.022945	0.0228794										2.40128								160.6	1.21307	1.20564	1.38305	1.39574	160.6	1.07492	1.01809	1.21815	1.18196	160.6
								6.87413	0.00128915	0.0012792	0.00131316	0.00124227	0.00118528	0.0012008	6.61661	0.0261415	0.0281506	0.0284388	0.022101	0.0231028	0.0229955										2.40427								160.8	1.21309	1.20553	1.38293	1.39599	160.8	1.07535	1.01878	1.21814	1.18241	160.8
								6.88267	0.00128535	0.00128864	0.0013228	0.00126258	0.00120519	0.0012165	6.62514	0.0264449	0.0283281	0.0287136	0.0223632	0.0232691	0.0232284										2.40725								161	1.21324	1.20592	1.38297	1.39648	161	1.07546	1.01921	1.21859	1.18272	161
								6.8912	0.00128628	0.00129746	0.00132537	0.00126935	0.00121157	0.0012282	6.63368	0.0265247	0.0285222	0.0289476	0.0227004	0.0233794	0.0233085										2.41024								161.2	1.21293	1.20596	1.38298	1.3971	161.2	1.07533	1.01938	1.21967	1.18288	161.2
								6.89973	0.00130136	0.00129592	0.0013223	0.00127469	0.001233	0.00124718	6.64221	0.0265095	0.028737	0.0291019	0.0226087	0.0234119	0.0234011										2.41323								161.4	1.21287	1.2062	1.38314	1.39716	161.4	1.07526	1.01983	1.22025	1.18306	161.4
								6.90827	0.00130403	0.00129326	0.00132835	0.00128291	0.00125004	0.00126432	6.65074	0.0266344	0.0289084	0.0291777	0.0226515	0.0234516	0.023661										2.41621								161.6	1.21275	1.20669	1.38296	1.39687	161.6	1.07562	1.02005	1.22063	1.1833	161.6
								6.9168	0.00130639	0.00130311	0.0013302	0.00129871	0.0012601	0.00127899	6.65928	0.0269623	0.0292695	0.0294337	0.0227868	0.0237476	0.0238066										2.4192								161.8	1.21295	1.20685	1.38288	1.39676	161.8	1.07547	1.02054	1.22126	1.18397	161.8
								6.92533	0.00131501	0.00130649	0.00132692	0.00131606	0.00128082	0.00130321	6.66781	0.027218	0.0293951	0.0297009	0.0230207	0.0239555	0.0238714										2.42219								162	1.21296	1.20681	1.38376	1.39685	162	1.07536	1.02099	1.22165	1.18458	162
								6.93387	0.00131953	0.00130701	0.00133368	0.00134284	0.0013038	0.00132763	6.67634	0.027407	0.0295278	0.029745	0.0232326	0.0243741	0.0240932										2.42517								162.2	1.21345	1.20682	1.38374	1.39696	162.2	1.07525	1.02204	1.22197	1.18494	162.2
								6.9424	0.00132322	0.00131522	0.00135932	0.00136634	0.00133345	0.00134364	6.68488	0.0274302	0.0295509	0.0298116	0.0234506	0.0243791	0.0243308										2.42816								162.4	1.21345	1.20732	1.38351	1.39708	162.4	1.07562	1.0226	1.22203	1.185	162.4
								6.95093	0.00133923	0.00131881	0.00137247	0.00138329	0.00136127	0.00136406	6.69341	0.0275098	0.0297085	0.0299479	0.023516	0.0243579	0.024425										2.43115								162.6	1.2135	1.20789	1.38324	1.39704	162.6	1.07556	1.02318	1.22249	1.18533	162.6
								6.95947	0.00134241	0.0013304	0.00137648	0.00141981	0.00138354	0.00139413	6.70194	0.0276462	0.0298266	0.0300679	0.0235119	0.024454	0.0246592										2.43413								162.8	1.21342	1.20848	1.38319	1.39712	162.8	1.0761	1.0239	1.22296	1.18578	162.8
								6.968	0.00135565	0.00135852	0.00139411	0.0014472	0.00140314	0.00143272	6.71048	0.0279956	0.0298443	0.0301989	0.0237094	0.0246564	0.0247372										2.43712								163	1.21345	1.20843	1.3833	1.39736	163	1.07617	1.0241	1.22291	1.1859	163
								6.97653	0.00138295	0.00138243	0.00141023	0.00146579	0.00143679	0.00146371	6.71901	0.0280593	0.0300706	0.0304421	0.0238869	0.0247699	0.0247985										2.44011								163.2	1.21332	1.2087	1.38291	1.39703	163.2	1.07662	1.02443	1.22313	1.18594	163.2
								6.98507	0.00139167	0.00139403	0.00142931	0.00149883	0.00147188	0.001491	6.72754	0.0281824	0.0301568	0.0304431	0.0240862	0.0249539	0.0250724										2.44309								163.4	1.21331	1.2089	1.38297	1.39774	163.4	1.07777	1.02482	1.22339	1.18652	163.4
								6.9936	0.00141045	0.0014126	0.00145117	0.00153198	0.00151333	0.00153113	6.73608	0.0284175	0.0301896	0.0305631	0.0242205	0.0250487	0.025131										2.44608								163.6	1.2129	1.20896	1.38312	1.39785	163.6	1.07861	1.02481	1.2234	1.18671	163.6
								7.00213	0.00144595	0.00144031	0.00146636	0.00156	0.00155797	0.00156828	6.74461	0.028521	0.0303405	0.0307603	0.0244053	0.0252636	0.0252145										2.44907								163.8	1.21317	1.20894	1.3832	1.39845	163.8	1.079	1.02488	1.22317	1.18722	163.8
								7.01067	0.00148228	0.00146894	0.00149457	0.00159356	0.001586	0.00159444	6.75314	0.0285054	0.0304821	0.0308427	0.0246077	0.025528	0.0254608										2.45205								164	1.21348	1.20906	1.38397	1.39848	164	1.07953	1.02549	1.22327	1.1875	164
								7.0192	0.00150814	0.00149716	0.00154145	0.00163421	0.00161217	0.00163395	6.76168	0.0286603	0.0305739	0.0307885	0.0246974	0.0255314	0.0255378										2.45504								164.2	1.21385	1.20925	1.38382	1.39836	164.2	1.0798	1.02543	1.2228	1.18762	164.2
								7.02773	0.0015419	0.00153349	0.00157737	0.00168797	0.00166202	0.0016829	6.77021	0.0286344	0.0306268	0.0307456	0.0247765	0.0256104	0.0257184										2.45803								164.4	1.21428	1.20986	1.38409	1.39868	164.4	1.07983	1.02506	1.22259	1.18792	164.4
								7.03627	0.00158213	0.00157566	0.00160919	0.00172666	0.00170626	0.00172066	6.77874	0.028661	0.0305419	0.0308476	0.0248897	0.0258025	0.0257473										2.46101								164.6	1.21428	1.20989	1.38431	1.39907	164.6	1.0801	1.02511	1.22276	1.18806	164.6
								7.0448	0.00162143	0.00162626	0.00165207	0.00176874	0.00174925	0.00175822	6.78728	0.0287748	0.0305401	0.0309722	0.0249581	0.0259692	0.0259181										2.464								164.8	1.21516	1.20981	1.38433	1.39962	164.8	1.07988	1.02499	1.22247	1.18855	164.8
								7.05333	0.00166392	0.00167798	0.00170091	0.00181973	0.00180076	0.00180728	6.79581	0.0287381	0.0307397	0.03087	0.0251481	0.0262192	0.0261867										2.46699								165	1.21533	1.20959	1.38453	1.39957	165	1.07975	1.02509	1.22268	1.18912	165
								7.06187	0.00170291	0.00171974	0.00174761	0.00185555	0.00184387	0.00185735	6.80434	0.0287293	0.0308148	0.0308101	0.0253797	0.0263894	0.0263234										2.46997								165.2	1.21501	1.20941	1.38466	1.39946	165.2	1.08002	1.02505	1.22265	1.1895	165.2
								7.0704	0.00175617	0.00177208	0.0017982	0.00190472	0.00189148	0.0018983	6.81288	0.0287997	0.0307908	0.0308313	0.0254433	0.0263931	0.0264153										2.47296								165.4	1.2155	1.20967	1.3847	1.39939	165.4	1.08036	1.02519	1.22228	1.18986	165.4
								7.07893	0.00181938	0.00184124	0.00185289	0.00196104	0.00194074	0.00193606	6.82141	0.0289142	0.0307958	0.030987	0.0255425	0.0264282	0.0266481										2.47595								165.6	1.21575	1.20949	1.38447	1.39922	165.6	1.08061	1.02587	1.22248	1.19063	165.6
								7.08747	0.00187541	0.00190753	0.00190963	0.00200702	0.00199081	0.00198604	6.82994	0.0290599	0.030782	0.0309176	0.0258929	0.0266745	0.0266539										2.47893								165.8	1.21599	1.20934	1.38473	1.39927	165.8	1.08047	1.02645	1.223	1.19123	165.8
								7.096	0.00193339	0.00196921	0.00198279	0.00205063	0.00203812	0.00204853	6.83848	0.0290989	0.0308794	0.0308434	0.0261318	0.0269566	0.0268119										2.48192								166	1.21626	1.2094	1.38522	1.39925	166	1.08059	1.02669	1.22285	1.19129	166
								7.10453	0.00200051	0.00203591	0.0020455	0.00209487	0.00208174	0.00209461	6.84701	0.0290556	0.0309439	0.030855	0.0261636	0.0272997	0.0270809										2.48491								166.2	1.217	1.20925	1.38488	1.39935	166.2	1.08098	1.02692	1.22311	1.19141	166.2
								7.11307	0.00207111	0.00210405	0.00211189	0.00214965	0.00213755	0.00213114	6.85554	0.029076	0.0308727	0.0310012	0.0262443	0.0273409	0.0272194										2.48789								166.4	1.21673	1.20954	1.3848	1.39924	166.4	1.0814	1.02721	1.22374	1.19147	166.4
								7.1216	0.00213412	0.00216624	0.00218751	0.00218794	0.00218938	0.00218399	6.86408	0.0291235	0.030839	0.0309153	0.0265092	0.0275907	0.0274102										2.49088								166.6	1.21667	1.20919	1.38483	1.39923	166.6	1.08063	1.02744	1.22472	1.19172	166.6
								7.13013	0.00219723	0.00224053	0.0022574	0.00223607	0.00222295	0.00223602	6.87261	0.0291834	0.0308741	0.0308911	0.0267073	0.0280221	0.0278128										2.49387								166.8	1.2166	1.20908	1.38498	1.39942	166.8	1.08096	1.02789	1.22509	1.19171	166.8
								7.13867	0.0022665	0.0023136	0.00232451	0.00228664	0.00225979	0.00227522	6.88114	0.0291419	0.0309966	0.03101	0.0268573	0.0281095	0.0280854										2.49685								167	1.21682	1.20907	1.38481	1.39976	167	1.08143	1.0279	1.22521	1.19111	167
								7.1472	0.00233669	0.00238471	0.00239634	0.00231436	0.00230258	0.00231555	6.88968	0.0291944	0.0310043	0.0311131	0.0272429	0.0282607	0.0282476										2.49984								167.2	1.21673	1.20972	1.385	1.39989	167.2	1.08179	1.02819	1.22559	1.19103	167.2
								7.15573	0.00241037	0.00246414	0.00247012	0.00235397	0.00233953	0.00235105	6.89821	0.0293121	0.0310004	0.0311582	0.0274513	0.0286762	0.028467										2.50283								167.4	1.21683	1.2098	1.38544	1.40033	167.4	1.08219	1.02834	1.22564	1.19086	167.4
								7.16427	0.00248302	0.0025411	0.00253776	0.0023984	0.00238323	0.00238615	6.90674	0.0294521	0.0310659	0.031292	0.0277661	0.0289414	0.0290245										2.50581								167.6	1.21675	1.21035	1.38628	1.40022	167.6	1.08213	1.02822	1.22598	1.19079	167.6
								7.1728	0.00255024	0.00261119	0.00260272	0.00243421	0.00241649	0.00242217	6.91528	0.0296571	0.0311227	0.0314681	0.0279955	0.029298	0.0295409										2.5088								167.8	1.21688	1.21124	1.38702	1.40068	167.8	1.08242	1.02866	1.22612	1.19052	167.8
								7.18133	0.00260493	0.00266897	0.00266316	0.00246942	0.00245364	0.00244721	6.92381	0.0298173	0.0313652	0.0315737	0.0282509	0.0296027	0.0296368										2.51179								168	1.21718	1.21172	1.38722	1.40096	168	1.08209	1.02867	1.22624	1.19002	168
								7.18987	0.00265306	0.00272746	0.00273345	0.00251239	0.00248381	0.00247266	6.93234	0.0297735	0.0315966	0.0316305	0.0285236	0.0299999	0.0298157										2.51477								168.2	1.21759	1.21188	1.38719	1.40116	168.2	1.08192	1.02887	1.22641	1.18983	168.2
								7.1984	0.00271484	0.00279067	0.0027978	0.00253476	0.00249707	0.00250611	6.94088	0.0299158	0.031892	0.031873	0.0288998	0.0304089	0.0302904										2.51776								168.4	1.21758	1.21193	1.38747	1.4018	168.4	1.08182	1.02869	1.22635	1.18989	168.4
								7.20693	0.00277384	0.00284988	0.00286122	0.0025483	0.00252979	0.00253546	6.94941	0.0301835	0.0320281	0.0320627	0.0292128	0.0307926	0.0308698										2.52075								168.6	1.21728	1.21226	1.388	1.40245	168.6	1.0823	1.02904	1.22642	1.18946	168.6
								7.21547	0.00282054	0.00290612	0.00291695	0.00256411	0.00255883	0.00255055	6.95794	0.0303747	0.0321426	0.0323608	0.0296538	0.0311079	0.0311187										2.52373								168.8	1.21725	1.21261	1.38804	1.40274	168.8	1.08292	1.02869	1.22602	1.18943	168.8
								7.224	0.00287051	0.00296082	0.00296283	0.00258751	0.00256931	0.00256522	6.96648	0.0304899	0.0324999	0.0326214	0.0300443	0.0316867	0.0316083										2.52672								169	1.21649	1.21273	1.38804	1.40254	169	1.0834	1.02894	1.226	1.18945	169
								7.23253	0.00291761	0.00299879	0.00299732	0.00261243	0.00257189	0.00257723	6.97501	0.0308682	0.032944	0.0328782	0.0304758	0.0322545	0.0322414										2.52971								169.2	1.21671	1.21293	1.38768	1.40278	169.2	1.08397	1.02948	1.22613	1.18929	169.2
								7.24107	0.00295045	0.00302885	0.00303426	0.00261849	0.00258963	0.00258513	6.98354	0.0311789	0.0334087	0.0334016	0.0309317	0.0325142	0.0327701										2.53269								169.4	1.21728	1.21293	1.38777	1.40313	169.4	1.08414	1.0298	1.22667	1.1896	169.4
								7.2496	0.00298226	0.0030581	0.00307643	0.00263142	0.00260236	0.00259518	6.99208	0.0314219	0.0335825	0.0338915	0.0313003	0.0331617	0.033348										2.53568								169.6	1.21734	1.21288	1.38781	1.4028	169.6	1.08422	1.03039	1.22678	1.19046	169.6
								7.25813	0.00300402	0.00309258	0.00310456	0.00264484	0.00259601	0.00259734	7.00061	0.0318791	0.0340914	0.0342213	0.0317247	0.0336415	0.0338623										2.53867								169.8	1.21746	1.21306	1.38827	1.40277	169.8	1.08433	1.03047	1.22726	1.19065	169.8
								7.26667	0.00301921	0.00312932	0.0031253	0.00263509	0.00259836	0.00259908	7.00914	0.032208	0.0345639	0.0347729	0.0322665	0.0339511	0.0341389										2.54165								170	1.21786	1.2128	1.38874	1.40271	170	1.0847	1.03046	1.22759	1.1905	170
								7.2752	0.00304763	0.00314296	0.00313782	0.00262012	0.00260093	0.00260504	7.01768	0.032606	0.0349237	0.0354301	0.0327115	0.0345363	0.0345367										2.54464								170.2	1.21807	1.21263	1.38892	1.40221	170.2	1.08524	1.03022	1.22833	1.19101	170.2
								7.28373	0.00306374	0.0031442	0.00315711	0.00261847	0.00259837	0.00259457	7.02621	0.0331261	0.0358621	0.0360367	0.0332667	0.0351055	0.0351426										2.54763								170.4	1.21804	1.21269	1.389	1.40218	170.4	1.08505	1.03085	1.22904	1.19121	170.4
								7.29227	0.00306816	0.0031484	0.00317045	0.00261293	0.00259632	0.00258882	7.03474	0.0337018	0.0367199	0.0366881	0.0336681	0.0357041	0.0357876										2.55061								170.6	1.21836	1.21238	1.38927	1.40201	170.6	1.0844	1.03093	1.22967	1.19162	170.6
								7.3008	0.00307688	0.00315158	0.00317303	0.00260503	0.0025836	0.00258667	7.04328	0.0343756	0.0369805	0.0374272	0.0341032	0.0362582	0.0363687										2.5536								170.8	1.21854	1.21278	1.3893	1.40211	170.8	1.08489	1.03163	1.23002	1.19202	170.8
								7.30933	0.00307031	0.00315189	0.00316319	0.00259836	0.00257149	0.00257271	7.05181	0.0350284	0.0376253	0.0381837	0.0348849	0.0368222	0.0368253										2.55659								171	1.21916	1.21309	1.38987	1.40235	171	1.08533	1.03163	1.23048	1.19257	171
								7.31787	0.00305635	0.00315425	0.00315252	0.0025881	0.00256205	0.00257025	7.06034	0.0355861	0.0382904	0.0389937	0.0354533	0.0373885	0.0372937										2.55957								171.2	1.21899	1.21322	1.39048	1.40251	171.2	1.0854	1.03215	1.2307	1.19332	171.2
								7.3264	0.00305174	0.00314173	0.00314605	0.00258081	0.00255435	0.0025606	7.06888	0.0363952	0.0391457	0.040009	0.035754	0.0378783	0.0378557										2.56256								171.4	1.21917	1.21344	1.39142	1.40251	171.4	1.08574	1.03275	1.23116	1.19373	171.4
								7.33493	0.00303922	0.00310951	0.00312718	0.00256859	0.00253814	0.00253177	7.07741	0.0366712	0.0399335	0.0410024	0.0361875	0.0384807	0.0384297										2.56555								171.6	1.21975	1.21382	1.39235	1.40263	171.6	1.08607	1.03328	1.23148	1.19401	171.6
								7.34347	0.00301007	0.00308632	0.00310491	0.00255238	0.00252419	0.00251884	7.08594	0.0374879	0.0406548	0.0416876	0.0367886	0.0389142	0.0390739										2.56853								171.8	1.22048	1.21444	1.39245	1.4029	171.8	1.08626	1.03379	1.2316	1.19428	171.8
								7.352	0.00299417	0.00306538	0.00309526	0.0025412	0.00251628	0.00250837	7.09448	0.0382594	0.0414051	0.0422094	0.0371932	0.0394323	0.0395203										2.57152								172	1.22111	1.21445	1.39217	1.4034	172	1.08631	1.03386	1.23214	1.19463	172
								7.36053	0.00297929	0.00304281	0.00307228	0.00253246	0.00250058	0.00248856	7.10301	0.0389184	0.0423058	0.0429642	0.0377795	0.039795	0.0399152										2.57451								172.2	1.2215	1.21394	1.39222	1.40345	172.2	1.08717	1.03445	1.23202	1.19483	172.2
								7.36907	0.00294686	0.00301695	0.003029	0.00251153	0.00248376	0.00247491	7.11154	0.0394162	0.0431257	0.043742	0.0382408	0.0403767	0.0406007										2.57749								172.4	1.22112	1.21388	1.39213	1.40367	172.4	1.08754	1.03386	1.23185	1.19503	172.4
								7.3776	0.002913	0.0029838	0.00299102	0.00248824	0.00246539	0.00246578	7.12008	0.0402065	0.0441382	0.0447782	0.0385725	0.0407885	0.0409501										2.58048								172.6	1.22106	1.21454	1.39227	1.40401	172.6	1.0881	1.0341	1.23202	1.19495	172.6
								7.38613	0.00287533	0.00294686	0.002963	0.00247635	0.00245163	0.00245726	7.12861	0.0408347	0.0446563	0.0456753	0.0388439	0.0413018	0.0411837										2.58347								172.8	1.22093	1.21429	1.39227	1.40405	172.8	1.08941	1.03429	1.23197	1.19509	172.8
								7.39467	0.00284342	0.00290366	0.00292555	0.00247151	0.00244526	0.00244577	7.13714	0.041574	0.0454342	0.046358	0.0392343	0.041729	0.0415049										2.58645								173	1.22108	1.21392	1.39212	1.40507	173	1.09015	1.03466	1.23215	1.19549	173
								7.4032	0.00281212	0.00286559	0.00287815	0.00245346	0.00243634	0.00242904	7.14568	0.0422988	0.0461016	0.0472111	0.039663	0.0418783	0.0421865										2.58944								173.2	1.22136	1.21382	1.39147	1.40557	173.2	1.09084	1.03473	1.23233	1.19599	173.2
								7.41173	0.00277969	0.00282392	0.00284725	0.00244432	0.00241798	0.0024156	7.15421	0.0429109	0.0466491	0.0475401	0.0399524	0.0421151	0.0423381										2.59243								173.4	1.2213	1.21437	1.39186	1.40623	173.4	1.0912	1.03446	1.23213	1.19654	173.4
								7.42027	0.00274224	0.00277836	0.00281267	0.00243498	0.00240648	0.00240719	7.16274	0.0434122	0.0473631	0.0482583	0.040318	0.0423719	0.0422605										2.59541								173.6	1.22119	1.21445	1.39207	1.40677	173.6	1.09173	1.0344	1.23183	1.19667	173.6
								7.4288	0.00270181	0.0027329	0.00276363	0.0024158	0.00239724	0.00238902	7.17128	0.044059	0.0480798	0.0489746	0.0406169	0.0425731	0.0423974										2.5984								173.8	1.22152	1.21448	1.39223	1.40701	173.8	1.09214	1.03428	1.23199	1.19593	173.8
								7.43733	0.00265788	0.00269596	0.00271345	0.00241426	0.0023878	0.0023843	7.17981	0.0445644	0.048668	0.0495104	0.0408261	0.042729	0.0425926										2.60139								174	1.22199	1.21464	1.39268	1.40724	174	1.09238	1.03462	1.23217	1.1961	174
								7.44587	0.00261232	0.0026507	0.00266788	0.0024119	0.00238072	0.0023882	7.18834	0.0449626	0.0493544	0.050097	0.041112	0.0428532	0.0426489										2.60437								174.2	1.2221	1.21533	1.39193	1.40689	174.2	1.09251	1.03456	1.23215	1.19622	174.2
								7.4544	0.00257086	0.00259642	0.00263062	0.00240155	0.00238389	0.00238051	7.19688	0.0454171	0.0496439	0.0503598	0.0410901	0.0429312	0.0426732										2.60736								174.4	1.22231	1.21561	1.39113	1.40694	174.4	1.09285	1.0347	1.23237	1.19614	174.4
								7.46293	0.00252715	0.00255116	0.00258589	0.00240462	0.00239076	0.00237835	7.20541	0.0458456	0.0500256	0.0507202	0.0411619	0.0432233	0.0428399										2.61035								174.6	1.22222	1.21612	1.39153	1.40664	174.6	1.09271	1.03492	1.23286	1.19683	174.6
								7.47147	0.00248723	0.00250755	0.00253817	0.00240719	0.00238738	0.00238492	7.21394	0.0462908	0.0503347	0.0510827	0.0413683	0.0433335	0.0428249										2.61333								174.8	1.22186	1.21688	1.39195	1.40679	174.8	1.09258	1.0352	1.23278	1.19728	174.8
								7.48	0.00243807	0.00245624	0.00249199	0.00241243	0.00239548	0.00238256	7.22248	0.0466994	0.0507314	0.0513427	0.0415031	0.0432074	0.0426773										2.61632								175	1.2219	1.21743	1.39266	1.40665	175	1.0927	1.03535	1.23284	1.19757	175
								7.48853	0.00239528	0.0024118	0.00243812	0.00241858	0.0024001	0.00237999	7.23101	0.047017	0.0512056	0.0519183	0.0414883	0.0431991	0.0425851										2.61931								175.2	1.22219	1.2179	1.39338	1.40626	175.2	1.09267	1.03577	1.23293	1.1978	175.2
								7.49707	0.00235598	0.0023724	0.00239378	0.00242126	0.00240667	0.00239744	7.23954	0.0474663	0.0512864	0.0520863	0.0415058	0.0431608	0.0425506										2.62229								175.4	1.22299	1.21856	1.39388	1.4058	175.4	1.09263	1.03629	1.23368	1.19827	175.4
								7.5056	0.00231113	0.00232129	0.00234566	0.0024345	0.00242308	0.00242022	7.24808	0.0476239	0.0514176	0.0518754	0.0415283	0.0429139	0.0424972										2.62528								175.6	1.22329	1.2183	1.39386	1.40514	175.6	1.0929	1.03631	1.23418	1.19822	175.6
								7.51413	0.00227388	0.00228076	0.00229835	0.00244662	0.00244349	0.00244126	7.25661	0.0475838	0.051404	0.051904	0.0415512	0.042844	0.04218										2.62827								175.8	1.22339	1.21878	1.39353	1.40475	175.8	1.09206	1.03657	1.23474	1.19854	175.8
								7.52267	0.00223427	0.0022352	0.00225648	0.00246899	0.00245479	0.00245788	7.26514	0.0477509	0.051402	0.0519351	0.0415549	0.0427586	0.0420871										2.63125								176	1.22369	1.21817	1.39374	1.40467	176	1.09175	1.03729	1.23532	1.19848	176
								7.5312	0.00219025	0.00219435	0.00221246	0.00249546	0.00247223	0.00247563	7.27368	0.0479108	0.0513761	0.0519198	0.0414805	0.0425335	0.041978										2.63424								176.2	1.2238	1.21808	1.3939	1.40408	176.2	1.09168	1.0378	1.2355	1.19857	176.2
								7.53973	0.00215577	0.00216326	0.0021671	0.00251774	0.0025109	0.0025019	7.28221	0.0478013	0.0512732	0.0516909	0.0415492	0.0423289	0.0418722										2.63723								176.4	1.223	1.21803	1.39377	1.40442	176.4	1.09153	1.03816	1.23597	1.19893	176.4
								7.54827	0.00211811	0.00212262	0.0021322	0.00254638	0.00253667	0.00252109	7.29074	0.047844	0.0511691	0.0515025	0.0415292	0.0421237	0.0415753										2.64021								176.6	1.22315	1.21846	1.39387	1.40419	176.6	1.09198	1.03896	1.23628	1.19909	176.6
								7.5568	0.00207562	0.00208681	0.00209721	0.00258322	0.00257596	0.00255219	7.29928	0.0477913	0.0510697	0.0510839	0.0410062	0.0418774	0.041197										2.6432								176.8	1.22296	1.21815	1.39408	1.40448	176.8	1.09279	1.03969	1.23626	1.19916	176.8
								7.56533	0.0020474	0.00205171	0.00205175	0.00261965	0.00262787	0.00259447	7.30781	0.0476188	0.050712	0.0507206	0.0407158	0.0415386	0.0410993										2.64619								177	1.22289	1.21807	1.39425	1.40527	177	1.09276	1.03996	1.23641	1.19997	177
								7.57387	0.00201026	0.00202216	0.00202126	0.00265813	0.00266862	0.00263521	7.31634	0.0474506	0.0503309	0.0504368	0.0405797	0.0413849	0.0408763										2.64917								177.2	1.2228	1.21798	1.39434	1.40562	177.2	1.09286	1.04024	1.23627	1.20011	177.2
								7.5824	0.00197844	0.00198583	0.00199068	0.00269693	0.00271039	0.00267276	7.32488	0.0473549	0.0501633	0.0500003	0.0404114	0.041219	0.0403833										2.65216								177.4	1.22281	1.21813	1.39514	1.40627	177.4	1.09309	1.04066	1.2361	1.19999	177.4
								7.59093	0.00195361	0.00193658	0.00195313	0.00274539	0.00275103	0.00271289	7.33341	0.0472746	0.0498009	0.0495375	0.0403436	0.0409428	0.0401708										2.65515								177.6	1.22318	1.21736	1.39512	1.40648	177.6	1.09344	1.04109	1.23604	1.19986	177.6
								7.59947	0.00191862	0.00190805	0.00191752	0.00281116	0.00280694	0.00276974	7.34194	0.0469053	0.0492494	0.0490464	0.0401102	0.0406046	0.039792										2.65813								177.8	1.22367	1.21729	1.39548	1.40648	177.8	1.09367	1.04151	1.23576	1.19961	177.8
								7.608	0.00189737	0.00189204	0.00189022	0.00287098	0.00287353	0.0028269	7.35048	0.0464082	0.0488086	0.0489385	0.0397979	0.0403844	0.0395327										2.66112								178	1.22399	1.2174	1.39552	1.40723	178	1.09388	1.04138	1.23563	1.19963	178
								7.61653	0.0018788	0.0018748	0.00186928	0.00292117	0.00292947	0.00287831	7.35901	0.0462063	0.048509	0.0482016	0.039667	0.0400198	0.0392781										2.66411								178.2	1.22458	1.21776	1.39478	1.40734	178.2	1.09421	1.04063	1.23562	1.19986	178.2
								7.62507	0.00185489	0.00185664	0.00185008	0.0029807	0.0029938	0.00294224	7.36754	0.0459532	0.0479993	0.0474071	0.0395486	0.0399393	0.039067										2.66709								178.4	1.22468	1.21773	1.39548	1.40758	178.4	1.09447	1.04061	1.23555	1.1999	178.4
								7.6336	0.00184299	0.00183796	0.0018352	0.00305479	0.00306676	0.00301592	7.37608	0.0454639	0.0472337	0.0468405	0.0393109	0.0395515	0.0388844										2.67008								178.6	1.22523	1.21745	1.39611	1.40755	178.6	1.09443	1.04069	1.2355	1.20041	178.6
								7.64213	0.00183734	0.00181425	0.00181889	0.00312786	0.00314279	0.00309627	7.38461	0.0449494	0.0467332	0.0462606	0.0391333	0.0394097	0.0387113										2.67307								178.8	1.22567	1.218	1.39665	1.40761	178.8	1.09434	1.04045	1.23563	1.20006	178.8
								7.65067	0.00183088	0.00181046	0.00180544	0.00320218	0.00322509	0.00317006	7.39314	0.044654	0.046165	0.0456294	0.0389446	0.0392489	0.0384209										2.67605								179	1.22638	1.21838	1.39674	1.40779	179	1.09493	1.0407	1.23573	1.20006	179
								7.6592	0.00181477	0.00181333	0.00179394	0.00330038	0.00331621	0.00324671	7.40168	0.0440453	0.0454237	0.0450416	0.0388202	0.0391268	0.0381609										2.67904								179.2	1.2271	1.21863	1.39705	1.40764	179.2	1.0952	1.04066	1.23589	1.20035	179.2
								7.66773	0.00180112	0.00180594	0.00178727	0.00339026	0.00340897	0.00333938	7.41021	0.0436707	0.0447854	0.0442156	0.0385713	0.0389119	0.0380536										2.68203								179.4	1.22746	1.21886	1.39665	1.40788	179.4	1.09513	1.04083	1.23642	1.20039	179.4
								7.67627	0.00180276	0.00179927	0.00178942	0.00346971	0.00350215	0.00343758	7.41874	0.0432225	0.0443089	0.0436103	0.0383553	0.0387983	0.038042										2.68501								179.6	1.22718	1.21869	1.39652	1.40799	179.6	1.09547	1.0408	1.23686	1.2004	179.6
								7.6848	0.00180645	0.00179393	0.00178152	0.00357172	0.00361389	0.00354944	7.42728	0.0427559	0.0438036	0.0429806	0.0382231	0.0386727	0.038026										2.688								179.8	1.22788	1.2188	1.39641	1.40817	179.8	1.09476	1.04094	1.23704	1.20067	179.8
								7.69333	0.00181056	0.00179948	0.00178193	0.00367558	0.00372503	0.0036653	7.43581	0.0421578	0.0435482	0.0424416	0.0381815	0.0385302	0.0378768										2.69099								180	1.22798	1.21893	1.39654	1.40827	180	1.09507	1.0416	1.23784	1.20064	180
								7.70187	0.00182534	0.00180553	0.00179464	0.00378972	0.00384949	0.00379008	7.44434	0.0416514	0.0429041	0.0419452	0.0381705	0.0385455	0.0376662										2.69397								180.2	1.22784	1.21944	1.3963	1.40876	180.2	1.09543	1.04133	1.23841	1.20097	180.2
								7.7104	0.00183806	0.00182205	0.00180511	0.00393102	0.0039955	0.00392349	7.45288	0.0410295	0.0418922	0.0411571	0.0381133	0.0383657	0.0375804										2.69696								180.4	1.22788	1.2196	1.39582	1.4093	180.4	1.09551	1.04144	1.23877	1.20124	180.4
								7.71893	0.0018553	0.00184771	0.00182122	0.00406925	0.00413671	0.00406541	7.46141	0.040356	0.0414543	0.040447	0.0380692	0.0382416	0.0375534										2.69995								180.6	1.22826	1.22014	1.39576	1.40936	180.6	1.09602	1.04176	1.23895	1.20123	180.6
								7.72747	0.00187388	0.00187121	0.00184492	0.00420884	0.00429647	0.00423124	7.46994	0.0399702	0.0406128	0.039632	0.0379982	0.0382742	0.0374767										2.70293								180.8	1.22787	1.2196	1.39574	1.40958	180.8	1.09633	1.04249	1.23957	1.20149	180.8
								7.736	0.00189932	0.0019024	0.00187713	0.00437593	0.00447409	0.00441093	7.47848	0.0395257	0.0400165	0.0390487	0.0378737	0.0383837	0.0374706										2.70592								181	1.22807	1.21922	1.39609	1.40943	181	1.09645	1.04284	1.23994	1.20203	181
								7.74453	0.00194622	0.00194448	0.00192309	0.00455932	0.00466474	0.00460611	7.48701	0.0390165	0.0391789	0.0383702	0.0378856	0.038448	0.0376248										2.70891								181.2	1.22775	1.21894	1.39612	1.41002	181.2	1.09683	1.04331	1.23983	1.20174	181.2
								7.75307	0.00200184	0.00199291	0.00197552	0.00475832	0.0048875	0.0048174	7.49554	0.0383591	0.0385024	0.0376669	0.0380098	0.0385979	0.0378407										2.71189								181.4	1.22726	1.21917	1.39637	1.40973	181.4	1.09724	1.04361	1.23994	1.20237	181.4
								7.7616	0.00205715	0.00205582	0.00202684	0.00497858	0.00513705	0.00505927	7.50408	0.0378361	0.0380745	0.03714	0.0380873	0.03869	0.0380967										2.71488								181.6	1.22696	1.21893	1.39621	1.40951	181.6	1.09752	1.04362	1.24024	1.20307	181.6
								7.77013	0.00211585	0.00213442	0.00208973	0.00522797	0.00541502	0.00533019	7.51261	0.03735	0.0374884	0.0363959	0.0382575	0.0387761	0.0383904										2.71787								181.8	1.22653	1.21923	1.39708	1.40952	181.8	1.09763	1.0436	1.23985	1.20299	181.8
								7.77867	0.00220164	0.00222206	0.00217991	0.00550733	0.00571618	0.00562973	7.52114	0.0369381	0.0370029	0.0358173	0.0385117	0.0389746	0.0384532										2.72085								182	1.22644	1.21935	1.39691	1.40958	182	1.09791	1.0433	1.2401	1.203	182
								7.7872	0.0023096	0.00232704	0.00228508	0.00581215	0.00605767	0.00597905	7.52968	0.036485	0.036347	0.0354392	0.0385405	0.0391173	0.0384211										2.72384								182.2	1.22655	1.21962	1.39685	1.4094	182.2	1.09837	1.04353	1.24023	1.2038	182.2
								7.79573	0.00242761	0.00245378	0.00239734	0.0061566	0.00644696	0.00637824	7.53821	0.0358614	0.0357169	0.0349127	0.038713	0.0394649	0.0386135										2.72683								182.4	1.22629	1.21959	1.39684	1.40931	182.4	1.09854	1.04393	1.24019	1.20385	182.4
								7.80427	0.00256707	0.00259549	0.00253893	0.00655287	0.00687793	0.00682032	7.54674	0.035422	0.0352196	0.0341645	0.0389367	0.0398155	0.0391171										2.72981								182.6	1.22636	1.21984	1.39671	1.40866	182.6	1.09921	1.04412	1.24032	1.20351	182.6
								7.8128	0.00273198	0.00275948	0.00270792	0.00700086	0.00736727	0.00730745	7.55528	0.0349183	0.0346715	0.0335667	0.0392864	0.040106	0.0393929										2.7328								182.8	1.22645	1.2202	1.3973	1.40875	182.8	1.09938	1.04426	1.24032	1.20347	182.8
								7.82133	0.00292387	0.00296759	0.00290995	0.00750231	0.00791828	0.00785975	7.56381	0.0347313	0.0343975	0.0332748	0.0396853	0.0404692	0.0398146										2.73579								183	1.22655	1.22035	1.39757	1.40864	183	1.1	1.04436	1.2399	1.20365	183
								7.82987	0.00314697	0.00321623	0.00313651	0.00805673	0.0085323	0.00848357	7.57234	0.0342879	0.033988	0.0330541	0.0398872	0.0409525	0.0403319										2.73877								183.2	1.22636	1.2203	1.39784	1.4087	183.2	1.10053	1.04429	1.23962	1.20391	183.2
								7.8384	0.00340998	0.00349187	0.00339734	0.00867634	0.00922809	0.0091742	7.58088	0.0336972	0.0334726	0.0324957	0.0402283	0.0413532	0.0407793										2.74176								183.4	1.22665	1.22056	1.39807	1.40936	183.4	1.10065	1.04472	1.23969	1.20382	183.4
								7.84693	0.00373816	0.00381173	0.00370813	0.0093802	0.0100098	0.00994569	7.58941	0.0332097	0.0332475	0.0320747	0.040752	0.0419614	0.0413075										2.74475								183.6	1.22676	1.22038	1.39836	1.40952	183.6	1.10105	1.04457	1.23956	1.20412	183.6
								7.85547	0.00410871	0.00419224	0.0040733	0.0101716	0.0108792	0.0108129	7.59794	0.0328175	0.0328773	0.0316519	0.041081	0.0425751	0.041939										2.74773								183.8	1.22705	1.22023	1.39856	1.40948	183.8	1.10097	1.0448	1.23926	1.20404	183.8
								7.864	0.00452196	0.00463525	0.00449471	0.0110453	0.0118348	0.0117687	7.60648	0.0325369	0.0322375	0.0313052	0.041754	0.043333	0.04259										2.75072								184	1.22705	1.22066	1.39853	1.4101	184	1.10102	1.04537	1.23993	1.20372	184
								7.87253	0.00500088	0.0051426	0.00498138	0.0120153	0.012886	0.0128167	7.61501	0.0323067	0.0319638	0.0309473	0.0422578	0.0440807	0.0434672										2.75371								184.2	1.22767	1.22039	1.39877	1.41078	184.2	1.10092	1.0454	1.24004	1.20369	184.2
								7.88107	0.00554979	0.0057226	0.00555003	0.0130875	0.01405	0.013979	7.62354	0.0322488	0.0319243	0.0308587	0.0426537	0.0446387	0.0442859										2.75669								184.4	1.22863	1.2207	1.39881	1.4115	184.4	1.10041	1.04594	1.24032	1.20362	184.4
								7.8896	0.00618572	0.00638829	0.00618498	0.014269	0.0153204	0.0152564	7.63208	0.0320334	0.0318873	0.0306358	0.0433111	0.0453545	0.0449615										2.75968								184.6	1.22887	1.22079	1.39924	1.41184	184.6	1.10081	1.04639	1.24006	1.20384	184.6
								7.89813	0.00691555	0.00714531	0.00690652	0.0155713	0.0167071	0.0166362	7.64061	0.0314646	0.0314489	0.0303629	0.0439653	0.0461543	0.0459365										2.76267								184.8	1.22942	1.22058	1.39889	1.41189	184.8	1.10085	1.04676	1.24043	1.20428	184.8
								7.90667	0.00773322	0.00799356	0.00773252	0.0169836	0.0182185	0.018132	7.64914	0.0312529	0.0311408	0.030141	0.0447778	0.0471734	0.0468604										2.76565								185	1.23	1.22085	1.399	1.4115	185	1.10098	1.04692	1.24037	1.20464	185
								7.9152	0.00865022	0.00895223	0.00866298	0.0185126	0.0198507	0.0197394	7.65768	0.0311771	0.031093	0.0301346	0.0456124	0.0480909	0.0477481										2.76864								185.2	1.22973	1.22124	1.39895	1.41204	185.2	1.1011	1.0474	1.24058	1.20484	185.2
								7.92373	0.00968616	0.0100271	0.00970908	0.0201585	0.021589	0.021467	7.66621	0.0310157	0.0311548	0.0301485	0.0465409	0.0491329	0.0491264										2.77163								185.4	1.22947	1.22158	1.39908	1.41171	185.4	1.10147	1.04783	1.24062	1.20564	185.4
								7.93227	0.0108391	0.0112224	0.0108743	0.0219148	0.0234517	0.0233105	7.67474	0.0310044	0.0312281	0.0301482	0.0476138	0.0503666	0.050382										2.77461								185.6	1.22914	1.222	1.39894	1.41174	185.6	1.10144	1.04775	1.24097	1.20638	185.6
								7.9408	0.0121142	0.0125483	0.0121598	0.0238004	0.0254266	0.0252531	7.68328	0.0309179	0.0312183	0.0302471	0.0486866	0.0518752	0.0518146										2.7776								185.8	1.22892	1.22231	1.39961	1.41175	185.8	1.10171	1.04815	1.24073	1.20647	185.8
								7.94933	0.013529	0.014004	0.0135724	0.0257953	0.0275078	0.0272983	7.69181	0.0308782	0.0312435	0.0303185	0.0496727	0.0533318	0.0533898										2.78059								186	1.22913	1.22297	1.39924	1.41166	186	1.10177	1.0478	1.24119	1.20704	186
								7.95787	0.0150626	0.0156042	0.0151318	0.0278905	0.029681	0.0294421	7.70034	0.0309981	0.0314193	0.030594	0.05093	0.0548347	0.0551402										2.78357								186.2	1.22941	1.22332	1.39915	1.41135	186.2	1.10221	1.048	1.24139	1.20772	186.2
								7.9664	0.0167484	0.0173463	0.0168257	0.0300842	0.0319395	0.0316653	7.70888	0.0311517	0.0315605	0.0308774	0.0523458	0.0567684	0.0569854										2.78656								186.4	1.2296	1.22317	1.399	1.41135	186.4	1.10264	1.04823	1.24168	1.20803	186.4
								7.97493	0.018585	0.0192197	0.0186516	0.0323705	0.034274	0.0339568	7.71741	0.0313363	0.0320696	0.0311736	0.0542456	0.0587063	0.059277										2.78955								186.6	1.22978	1.22339	1.39948	1.41116	186.6	1.10332	1.04853	1.24187	1.20772	186.6
								7.98347	0.0205411	0.0212421	0.0206269	0.0347413	0.0366817	0.0363114	7.72594	0.0316361	0.0325902	0.0318671	0.0556574	0.0609794	0.0616482										2.79253								186.8	1.23038	1.22316	1.39997	1.4113	186.8	1.10341	1.04822	1.24189	1.20798	186.8
								7.992	0.0226285	0.0234098	0.0227406	0.0371577	0.0391405	0.038699	7.73448	0.032176	0.0330148	0.0324429	0.0575669	0.0634711	0.0644053										2.79552								187	1.23011	1.22348	1.40039	1.41133	187	1.10386	1.04815	1.24169	1.20812	187
								8.00053	0.0248439	0.0257038	0.024975	0.0396241	0.0416113	0.04112	7.74301	0.0327085	0.0337884	0.0332899	0.059978	0.0663123	0.0674175										2.79851								187.2	1.23037	1.22336	1.40022	1.41146	187.2	1.10415	1.04886	1.24182	1.20806	187.2
								8.00907	0.0271917	0.0281119	0.0273309	0.0421108	0.0441024	0.0435467	7.75154	0.0333209	0.0345559	0.0342424	0.0623173	0.0694749	0.0707593										2.80149								187.4	1.23063	1.22371	1.40011	1.41168	187.4	1.10374	1.04932	1.24188	1.20796	187.4
								8.0176	0.0296548	0.0306394	0.0298049	0.0445987	0.0465728	0.0459392	7.76008	0.033975	0.0356213	0.0354009	0.0649685	0.0730058	0.0744892										2.80448								187.6	1.23053	1.2235	1.39996	1.41175	187.6	1.10356	1.0494	1.24211	1.208	187.6
								8.02613	0.0322264	0.0332817	0.0323807	0.0470794	0.0490062	0.0483118	7.76861	0.0349559	0.0370515	0.0367278	0.0679434	0.0770668	0.0787932										2.80747								187.8	1.23074	1.22372	1.40018	1.41153	187.8	1.1033	1.05001	1.24261	1.20776	187.8
								8.03467	0.0348761	0.0360067	0.0350554	0.0495247	0.0513975	0.0506237	7.77714	0.0361671	0.0387101	0.0385359	0.0712153	0.0815881	0.0835473										2.81045								188	1.23112	1.2238	1.40047	1.41192	188	1.10287	1.0504	1.24349	1.2078	188
								8.0432	0.0375835	0.0387954	0.0377877	0.0519066	0.0537156	0.0528538	7.78568	0.0376285	0.0405701	0.0404563	0.0750997	0.0865094	0.0888242										2.81344								188.2	1.23158	1.22388	1.40075	1.41204	188.2	1.10288	1.05039	1.24364	1.20771	188.2
								8.05173	0.0403467	0.041639	0.0405626	0.0541984	0.0559292	0.0549823	7.79421	0.0393215	0.042544	0.0426226	0.0795641	0.0922464	0.0949594										2.81643								188.4	1.23202	1.2244	1.40101	1.41259	188.4	1.1026	1.05045	1.24407	1.20786	188.4
								8.06027	0.0431375	0.0444966	0.0433786	0.0563922	0.0580162	0.0569709	7.80274	0.0412886	0.0449217	0.0454969	0.0843762	0.0983895	0.101643										2.81941								188.6	1.23243	1.22438	1.40108	1.41225	188.6	1.10283	1.05038	1.24395	1.20793	188.6
								8.0688	0.0459411	0.0473615	0.0462009	0.0584533	0.0599661	0.0588299	7.81128	0.0435377	0.047738	0.0486321	0.0894991	0.105162	0.108724										2.8224								188.8	1.23237	1.22391	1.40067	1.41228	188.8	1.10301	1.05076	1.24454	1.2082	188.8
								8.07733	0.0487242	0.0502147	0.0490043	0.0603711	0.0617591	0.06053	7.81981	0.0460154	0.0508153	0.0521337	0.0943705	0.112078	0.116243										2.82539								189	1.2321	1.22395	1.40086	1.41209	189	1.10281	1.05128	1.24473	1.20819	189
								8.08587	0.0514588	0.0530105	0.0517639	0.0621263	0.0633473	0.062039	7.82834	0.0494819	0.0547859	0.0563838	0.100749	0.120357	0.125061										2.82837								189.2	1.2319	1.22408	1.4006	1.41255	189.2	1.10309	1.05185	1.24492	1.20808	189.2
								8.0944	0.0541282	0.05574	0.0544456	0.0636901	0.0647396	0.0633603	7.83688	0.0532641	0.0595381	0.0613382	0.108594	0.130292	0.135135										2.83136								189.4	1.23174	1.22392	1.40036	1.41282	189.4	1.10365	1.05226	1.24513	1.20828	189.4
								8.10293	0.0566931	0.0583694	0.0570325	0.0650519	0.0659383	0.0644822	7.84541	0.0574368	0.064564	0.0663756	0.115984	0.139842	0.145341										2.83435								189.6	1.23175	1.22426	1.40061	1.41255	189.6	1.10353	1.05215	1.24575	1.20879	189.6
								8.11147	0.059147	0.0608657	0.0595084	0.0661917	0.0669168	0.0653782	7.85394	0.0615975	0.0700961	0.072441	0.124616	0.150282	0.156495										2.83733								189.8	1.23203	1.2242	1.40109	1.41248	189.8	1.10345	1.05237	1.24607	1.20908	189.8
								8.12	0.0614573	0.0632052	0.0618317	0.0671113	0.067657	0.0660424	7.86248	0.067152	0.0767111	0.0794262	0.134397	0.161858	0.16837										2.84032								190	1.23229	1.22424	1.40103	1.41213	190	1.10377	1.0523	1.24655	1.20947	190
								8.12853	0.0635973	0.0653709	0.0639813	0.0677982	0.0681436	0.0664677	7.87101	0.0727702	0.0838727	0.087028	0.144639	0.174156	0.181468										2.84331								190.2	1.23264	1.22399	1.40144	1.41185	190.2	1.10448	1.05256	1.24683	1.20943	190.2
								8.13707	0.0655435	0.067347	0.0659422	0.0682338	0.0683989	0.066671	7.87954	0.0791858	0.0917344	0.0953715	0.155474	0.187086	0.195181										2.84629								190.4	1.23251	1.22392	1.40152	1.41231	190.4	1.10511	1.05273	1.24716	1.20942	190.4
								8.1456	0.0672822	0.0691005	0.0676887	0.0684236	0.0684144	0.0666428	7.88808	0.0862488	0.100415	0.104757	0.166493	0.200632	0.209292										2.84928								190.6	1.23261	1.22419	1.40159	1.41239	190.6	1.10518	1.05291	1.24722	1.20888	190.6
								8.15413	0.068806	0.0706158	0.0692079	0.0683642	0.0681861	0.06636	7.89661	0.0940083	0.109782	0.115168	0.178168	0.214463	0.224038										2.85227								190.8	1.23248	1.22412	1.40137	1.41266	190.8	1.10518	1.05254	1.2476	1.20929	190.8
								8.16267	0.0700793	0.0718868	0.0704737	0.0680656	0.0677254	0.0658538	7.90514	0.103022	0.120416	0.126239	0.1909	0.229476	0.239602										2.85525								191	1.2322	1.22379	1.40179	1.41309	191	1.10591	1.0527	1.24751	1.20968	191
								8.1712	0.0710922	0.0728871	0.0714871	0.0675353	0.067036	0.0651431	7.91368	0.113325	0.132329	0.139027	0.2052	0.245814	0.256769										2.85824								191.2	1.23223	1.22357	1.40171	1.41328	191.2	1.10583	1.05341	1.24766	1.20953	191.2
								8.17973	0.0718428	0.0736048	0.0722441	0.0667715	0.0661284	0.0642214	7.92221	0.124174	0.145152	0.152062	0.220559	0.262999	0.274395										2.86123								191.4	1.23227	1.22395	1.40165	1.41378	191.4	1.10573	1.05348	1.24762	1.20995	191.4
								8.18827	0.0723309	0.0740531	0.0727069	0.0658013	0.0650093	0.0631029	7.93074	0.135481	0.158638	0.166419	0.235318	0.279928	0.292188										2.86421								191.6	1.23236	1.22404	1.40153	1.41419	191.6	1.10607	1.0535	1.24796	1.21041	191.6
								8.1968	0.0725488	0.0742205	0.0728985	0.064616	0.0637019	0.0617905	7.93928	0.147431	0.17294	0.181627	0.25057	0.29738	0.309542										2.8672								191.8	1.23245	1.22407	1.40193	1.41413	191.8	1.10594	1.05344	1.24819	1.21106	191.8
								8.20533	0.0724853	0.0741036	0.0728219	0.0632344	0.062216	0.0603065	7.94781	0.160111	0.18806	0.197677	0.26573	0.314457	0.327072										2.87019								192	1.23231	1.22414	1.40228	1.41472	192	1.10655	1.05366	1.24834	1.21157	192
								8.21387	0.072162	0.0737192	0.0724676	0.0616841	0.0605644	0.0586811	7.95634	0.173856	0.204129	0.214475	0.281646	0.332107	0.345287										2.87317								192.2	1.23245	1.22439	1.40248	1.41496	192.2	1.10701	1.05377	1.24854	1.21145	192.2
								8.2224	0.0715792	0.0730623	0.0718573	0.0599768	0.0587788	0.0569148	7.96488	0.189344	0.22166	0.232669	0.299445	0.350737	0.364113										2.87616								192.4	1.2326	1.22477	1.40284	1.41521	192.4	1.10715	1.05379	1.24836	1.21165	192.4
								8.23093	0.0707458	0.0721462	0.0709893	0.0581316	0.0568665	0.0550294	7.97341	0.206353	0.240883	0.252481	0.318107	0.369931	0.382909										2.87915								192.6	1.23268	1.22479	1.40283	1.41486	192.6	1.10752	1.05444	1.24788	1.2117	192.6
								8.23947	0.0696832	0.0709917	0.0698791	0.0561701	0.0548488	0.0530483	7.98194	0.223773	0.260373	0.27228	0.335719	0.388547	0.401995										2.88213								192.8	1.23234	1.22473	1.40289	1.41506	192.8	1.10823	1.05462	1.24784	1.21184	192.8
								8.248	0.0683881	0.0696095	0.0685406	0.0541116	0.0527436	0.0510009	7.99048	0.240771	0.279658	0.292449	0.352092	0.405837	0.41883										2.88512								193	1.23248	1.22539	1.40283	1.41509	193	1.10877	1.05522	1.24785	1.21157	193
								8.25653	0.066891	0.0680145	0.0670092	0.0519542	0.0505726	0.0488892	7.99901	0.256887	0.298682	0.312394	0.367547	0.422224	0.434915										2.88811								193.2	1.23281	1.22594	1.40276	1.41547	193.2	1.10965	1.05534	1.24813	1.21156	193.2
								8.26507	0.0652183	0.0662265	0.0652943	0.0497513	0.0483526	0.0467217	8.00754	0.272325	0.316826	0.332268	0.380832	0.43607	0.449547										2.89109								193.4	1.23291	1.226	1.40295	1.41526	193.4	1.10981	1.05553	1.24852	1.21198	193.4
								8.2736	0.0633819	0.0642811	0.063394	0.0475065	0.046104	0.0445304	8.01608	0.293626	0.339313	0.355296	0.399375	0.452574	0.465414										2.89408								193.6	1.23308	1.22648	1.40324	1.41483	193.6	1.10981	1.05583	1.24887	1.21252	193.6
								8.28213	0.0613864	0.062197	0.061348	0.0452309	0.0438431	0.0423266	8.02461	0.314338	0.361718	0.377265	0.417477	0.469771	0.481181										2.89707								193.8	1.23331	1.22674	1.4035	1.41495	193.8	1.10992	1.05582	1.24919	1.21261	193.8
								8.29067	0.0592584	0.059978	0.0591796	0.042951	0.0415803	0.0401422	8.03314	0.332502	0.381559	0.397848	0.430543	0.482942	0.493396										2.90005								194	1.23344	1.22671	1.40417	1.41495	194	1.11057	1.05579	1.24979	1.21261	194
								8.2992	0.0570434	0.0576493	0.0569133	0.0406757	0.0393377	0.0379669	8.04168	0.352202	0.402195	0.418588	0.444592	0.495432	0.504877										2.90304								194.2	1.23379	1.22675	1.40451	1.41477	194.2	1.11077	1.05608	1.24981	1.21287	194.2
								8.30773	0.0547457	0.0552391	0.0545584	0.0384276	0.0371185	0.0358084	8.05021	0.371557	0.422569	0.439079	0.457752	0.507435	0.515382										2.90603								194.4	1.23374	1.22701	1.40428	1.41509	194.4	1.1109	1.05643	1.25007	1.21309	194.4
								8.31627	0.0523781	0.052772	0.0521401	0.0362036	0.0349283	0.0336987	8.05874	0.389151	0.441347	0.458159	0.469005	0.517077	0.523709										2.90901								194.6	1.23374	1.22695	1.40421	1.41506	194.6	1.11104	1.05648	1.25053	1.21327	194.6
								8.3248	0.0499759	0.050266	0.0496847	0.0340213	0.0327962	0.0316435	8.06728	0.406367	0.45958	0.47641	0.478849	0.524924	0.530147										2.912								194.8	1.23362	1.22684	1.40433	1.41547	194.8	1.11163	1.05652	1.25097	1.21354	194.8
								8.33333	0.0475421	0.0477351	0.0472087	0.0319022	0.0307399	0.0296489	8.07581	0.422258	0.476318	0.493224	0.486955	0.530845	0.53487										2.91499								195	1.23388	1.22666	1.40489	1.41584	195	1.11196	1.05666	1.25106	1.21321	195
								8.34187	0.0451072	0.0452062	0.0447338	0.0298465	0.0287391	0.0277185	8.08434	0.436721	0.491658	0.508551	0.493407	0.534742	0.53831										2.91797								195.2	1.23408	1.22732	1.4049	1.41586	195.2	1.11173	1.05738	1.2508	1.21327	195.2
								8.3504	0.0426898	0.0426936	0.0422713	0.0278644	0.0268136	0.0258668	8.09288	0.451749	0.50691	0.52367	0.498906	0.538028	0.540526										2.92096								195.4	1.23443	1.22765	1.40459	1.41617	195.4	1.11173	1.0573	1.25129	1.21324	195.4
								8.35893	0.0402942	0.0402098	0.039828	0.0259643	0.0249801	0.0240865	8.10141	0.466861	0.521686	0.537634	0.505078	0.540564	0.540738										2.92395								195.6	1.23474	1.22777	1.40427	1.41625	195.6	1.11182	1.05697	1.25121	1.21324	195.6
								8.36747	0.0379359	0.037775	0.0374336	0.0241408	0.0232199	0.0223928	8.10994	0.480568	0.534433	0.549536	0.508766	0.54118	0.538575										2.92693								195.8	1.23458	1.22795	1.40479	1.41589	195.8	1.1119	1.05713	1.25147	1.21309	195.8
								8.376	0.0356364	0.035395	0.035104	0.0224122	0.0215481	0.0207856	8.11848	0.491818	0.544822	0.559133	0.510377	0.538869	0.535091										2.92992								196	1.23502	1.22815	1.40504	1.41598	196	1.11261	1.05779	1.25121	1.21281	196
								8.38453	0.033402	0.0330918	0.0328366	0.0207744	0.0199766	0.0192572	8.12701	0.500504	0.553207	0.56673	0.509749	0.534453	0.529638										2.93291								196.2	1.23514	1.22814	1.40507	1.416	196.2	1.11289	1.0579	1.25116	1.21279	196.2
								8.39307	0.0312292	0.0308715	0.0306393	0.0192118	0.0184807	0.017816	8.13554	0.508262	0.559698	0.572525	0.507583	0.529618	0.522966										2.93589								196.4	1.23514	1.2285	1.40502	1.41588	196.4	1.11286	1.05812	1.25087	1.21284	196.4
								8.4016	0.0291408	0.0287357	0.0285192	0.0177508	0.0170576	0.0164666	8.14408	0.515157	0.565022	0.576846	0.504962	0.523015	0.514914										2.93888								196.6	1.23565	1.22824	1.4049	1.4157	196.6	1.11338	1.05831	1.25072	1.2125	196.6
								8.41013	0.0271333	0.0266898	0.0264995	0.0163807	0.0157303	0.0151922	8.15261	0.521708	0.569682	0.579932	0.502155	0.515708	0.50591										2.94187								196.8	1.23604	1.22802	1.40514	1.41575	196.8	1.11375	1.05791	1.25093	1.21265	196.8
								8.41867	0.0252174	0.0247399	0.0245822	0.0150966	0.0145018	0.0139995	8.16114	0.527841	0.572885	0.581218	0.497348	0.506591	0.495474										2.94485								197	1.23603	1.22814	1.40562	1.4158	197	1.11396	1.05764	1.25134	1.21286	197
								8.4272	0.0233992	0.0228939	0.0227503	0.013906	0.0133495	0.012903	8.16968	0.53124	0.572811	0.579618	0.490678	0.496295	0.483908										2.94784								197.2	1.23579	1.22814	1.40568	1.41571	197.2	1.11437	1.05768	1.25159	1.21322	197.2
								8.43573	0.0216758	0.0211511	0.021004	0.0127884	0.0122769	0.0118712	8.17821	0.530833	0.569664	0.575597	0.483003	0.485001	0.471361										2.95083								197.4	1.23565	1.22822	1.40568	1.41538	197.4	1.11373	1.05796	1.25206	1.2139	197.4
								8.44427	0.0200352	0.0195037	0.0193763	0.0117487	0.0112951	0.0109103	8.18674	0.52755	0.564684	0.568715	0.474568	0.473129	0.458403										2.95381								197.6	1.23583	1.22802	1.40616	1.41555	197.6	1.11363	1.0577	1.25244	1.21415	197.6
								8.4528	0.0184863	0.0179516	0.017856	0.0107994	0.0103783	0.0100274	8.19528	0.524776	0.559209	0.561473	0.46525	0.460477	0.444547										2.9568								197.8	1.23603	1.22796	1.40652	1.41583	197.8	1.11363	1.05792	1.25272	1.21445	197.8
								8.46133	0.0170476	0.016495	0.0164247	0.00991598	0.00952673	0.00921134	8.20381	0.521803	0.553302	0.553138	0.455475	0.446677	0.429622										2.95979								198	1.23612	1.22788	1.40691	1.41617	198	1.1137	1.05822	1.25306	1.21481	198
								8.46987	0.0157052	0.0151404	0.0150907	0.00909666	0.00874913	0.00848182	8.21234	0.516785	0.544422	0.542898	0.44476	0.432874	0.414662										2.96277								198.2	1.23648	1.22802	1.4067	1.41602	198.2	1.11361	1.05865	1.25304	1.21529	198.2
								8.4784	0.0144485	0.0138874	0.0138515	0.00835541	0.00802993	0.0077991	8.22088	0.51088	0.534425	0.531595	0.433389	0.418355	0.399227										2.96576								198.4	1.23641	1.22809	1.40667	1.41651	198.4	1.11313	1.05897	1.25335	1.21488	198.4
								8.48693	0.0132756	0.0127304	0.0126951	0.00767337	0.00737794	0.00714932	8.22941	0.504052	0.523406	0.518713	0.421342	0.403281	0.383313										2.96875								198.6	1.23672	1.2283	1.40679	1.41673	198.6	1.11325	1.05887	1.25374	1.21509	198.6
								8.49547	0.0121866	0.0116527	0.0116238	0.00705137	0.00678301	0.0065768	8.23794	0.495533	0.511275	0.504622	0.409065	0.387895	0.367502										2.97173								198.8	1.23686	1.22833	1.40686	1.41719	198.8	1.11341	1.05873	1.2535	1.21484	198.8
								8.504	0.0111904	0.0106486	0.01064	0.00648876	0.0062314	0.00606032	8.24648	0.486419	0.497953	0.48996	0.39666	0.372911	0.351848										2.97472								199	1.23715	1.22854	1.40678	1.4175	199	1.11304	1.05879	1.25332	1.21489	199
								8.51253	0.0102658	0.00974004	0.00972493	0.00597233	0.00573427	0.00557545	8.25501	0.476324	0.483808	0.474436	0.384334	0.358118	0.336137										2.97771								199.2	1.23742	1.22939	1.40656	1.41734	199.2	1.11316	1.05914	1.25276	1.21558	199.2
								8.52107	0.00940714	0.00890903	0.00888648	0.00550003	0.00527369	0.00513767	8.26354	0.464977	0.468769	0.458323	0.372219	0.343246	0.320984										2.98069								199.4	1.2381	1.22958	1.40648	1.41766	199.4	1.11379	1.05893	1.25318	1.2157	199.4
								8.5296	0.00862908	0.00814092	0.00813021	0.00507758	0.0048479	0.00474392	8.27208	0.453459	0.453526	0.44198	0.359965	0.328894	0.305542										2.98368								199.6	1.23816	1.22997	1.40679	1.41744	199.6	1.11402	1.05952	1.25269	1.21594	199.6
								8.53813	0.0079129	0.00743798	0.00744312	0.00468152	0.00447463	0.00437809	8.28061	0.441261	0.438381	0.42487	0.346886	0.313947	0.290299										2.98667								199.8	1.23838	1.23046	1.40707	1.41717	199.8	1.11454	1.06015	1.25268	1.2161	199.8
								8.54667	0.00725091	0.00679785	0.00680469	0.00432382	0.00413473	0.00404653	8.28914	0.428599	0.422544	0.407576	0.333098	0.298842	0.275465										2.98965								200	1.23902	1.23039	1.40693	1.41716	200	1.11499	1.06061	1.25236	1.21637	200
								8.5552	0.00665048	0.00620594	0.00621819	0.00399835	0.00382787	0.0037438	8.29768	0.415797	0.406358	0.39011	0.32022	0.284629	0.26109										2.99264								200.2	1.23883	1.23062	1.40695	1.41752	200.2	1.11526	1.06052	1.25264	1.21704	200.2
								8.56373	0.00611245	0.0056754	0.00569365	0.0037042	0.00356585	0.00347442	8.30621	0.402981	0.390034	0.37298	0.308083	0.271913	0.247333										2.99563								200.4	1.23898	1.23041	1.4069	1.41749	200.4	1.1158	1.06053	1.2531	1.21737	200.4
								8.57227	0.00561301	0.00520068	0.00522044	0.00345383	0.00331115	0.00324127	8.31474	0.390458	0.374428	0.356142	0.296784	0.259321	0.234209										2.99861								200.6	1.23971	1.23034	1.40681	1.41754	200.6	1.11625	1.06033	1.25356	1.21749	200.6
								8.5808	0.0051467	0.00476383	0.00478858	0.00322356	0.00307449	0.00303008	8.32328	0.377458	0.358919	0.339495	0.285096	0.246088	0.222008										3.0016								200.8	1.2394	1.23033	1.40688	1.41741	200.8	1.11674	1.06028	1.25416	1.21863	200.8
								8.58933	0.00473869	0.00436916	0.00439327	0.00300173	0.00286882	0.00283203	8.33181	0.363802	0.342921	0.322667	0.273193	0.233324	0.209401										3.00459								201	1.23902	1.23033	1.40668	1.41742	201	1.11716	1.0604	1.25449	1.21871	201
								8.59787	0.00437337	0.00400753	0.00404258	0.00280228	0.00268235	0.00264824	8.34034	0.349333	0.326269	0.305633	0.2607	0.220184	0.196671										3.00757								201.2	1.23883	1.23044	1.40678	1.41769	201.2	1.11751	1.06103	1.25506	1.21896	201.2
								8.6064	0.00402888	0.00368459	0.00372229	0.0026381	0.00250573	0.00248784	8.34888	0.335154	0.310499	0.288967	0.248265	0.207735	0.185119										3.01056								201.4	1.23915	1.2303	1.40718	1.41765	201.4	1.11729	1.06069	1.25521	1.21956	201.4
								8.61493	0.00373036	0.00339726	0.00343165	0.00248695	0.00236019	0.00234541	8.35741	0.321921	0.295649	0.273694	0.23721	0.196645	0.174696										3.01355								201.6	1.23965	1.22946	1.40758	1.41795	201.6	1.11785	1.06095	1.25524	1.21938	201.6
								8.62347	0.00345441	0.00314019	0.00317015	0.00234403	0.00223888	0.00221488	8.36594	0.310068	0.281809	0.259053	0.227201	0.186673	0.164837										3.01653								201.8	1.24013	1.22941	1.40724	1.4184	201.8	1.11779	1.06176	1.25522	1.21954	201.8
								8.632	0.00319386	0.00291002	0.00293195	0.00221997	0.00210928	0.00209697	8.37448	0.300191	0.269568	0.24623	0.219078	0.178622	0.156486										3.01952								202	1.24074	1.22965	1.40761	1.41833	202	1.11758	1.06189	1.25545	1.21928	202
								8.64053	0.00296872	0.0027017	0.00271972	0.00210433	0.00200131	0.00198275	8.38301	0.287099	0.255412	0.232005	0.209091	0.168221	0.147279										3.02251								202.2	1.24123	1.22987	1.40745	1.4189	202.2	1.11748	1.06211	1.25558	1.21964	202.2
								8.64907	0.00276871	0.00251042	0.0025277	0.001993	0.00190002	0.00188096	8.39154	0.272666	0.240512	0.217318	0.197459	0.157063	0.137468										3.02549								202.4	1.24137	1.22992	1.40768	1.4196	202.4	1.11697	1.06212	1.25575	1.21976	202.4
								8.6576	0.00258913	0.00233894	0.00235467	0.00189748	0.00181032	0.0017966	8.40008	0.260973	0.22825	0.204707	0.188539	0.148729	0.129409										3.02848								202.6	1.24167	1.22989	1.40777	1.42001	202.6	1.11734	1.06216	1.25597	1.22016	202.6
								8.66613	0.00242771	0.00218892	0.00220996	0.00181663	0.00172729	0.00171379	8.40861	0.249007	0.215836	0.192701	0.179465	0.140792	0.12186										3.03147								202.8	1.24175	1.2296	1.40746	1.4198	202.8	1.11762	1.0621	1.2558	1.22039	202.8
								8.67467	0.00228425	0.0020551	0.00207942	0.0017447	0.00164909	0.00164719	8.41714	0.237123	0.20328	0.180743	0.170195	0.132826	0.114536										3.03445								203	1.24193	1.22969	1.40692	1.41999	203	1.11778	1.06243	1.25574	1.22092	203
								8.6832	0.0021569	0.00193206	0.00195093	0.00168231	0.00158597	0.00158942	8.42568	0.226493	0.192182	0.169583	0.16205	0.125331	0.1078										3.03744								203.2	1.24176	1.23021	1.40708	1.41992	203.2	1.11823	1.06235	1.25601	1.22104	203.2
								8.69173	0.00204002	0.00182359	0.00183948	0.00161859	0.00152553	0.00153164	8.43421	0.216547	0.181773	0.159395	0.154337	0.118753	0.10173										3.04043								203.4	1.24204	1.23033	1.40757	1.41976	203.4	1.1189	1.06252	1.25643	1.22078	203.4
								8.70027	0.00193432	0.00172672	0.00174423	0.0015635	0.00147965	0.00147735	8.44274	0.207395	0.172428	0.15027	0.147673	0.113048	0.0961508										3.04341								203.6	1.24155	1.23106	1.40801	1.41991	203.6	1.11881	1.06285	1.25619	1.22026	203.6
								8.7088	0.00184227	0.00163282	0.00165864	0.00151875	0.00143378	0.00142194	8.45128	0.19893	0.163686	0.141879	0.141992	0.10768	0.0911508										3.0464								203.8	1.24156	1.23158	1.40781	1.41989	203.8	1.11962	1.06278	1.25676	1.2205	203.8
								8.71733	0.00174499	0.00155524	0.00157798	0.00146869	0.00138534	0.00138469	8.45981	0.189944	0.154878	0.133433	0.135738	0.10236	0.0861859										3.04939								204	1.24121	1.23137	1.40798	1.41997	204	1.11976	1.06258	1.25737	1.22061	204
								8.72587	0.00166546	0.00148885	0.00150071	0.00143226	0.00134901	0.00135206	8.46834	0.18021	0.145748	0.124919	0.12856	0.0966984	0.0812697										3.05237								204.2	1.24095	1.23176	1.40857	1.42038	204.2	1.11958	1.06235	1.25793	1.22107	204.2
								8.7344	0.00160583	0.00142635	0.00144005	0.00139347	0.00131052	0.00131121	8.47688	0.171233	0.137435	0.117232	0.121997	0.0912656	0.0765449										3.05536								204.4	1.24088	1.23171	1.40889	1.42033	204.4	1.11946	1.06215	1.25826	1.22103	204.4
								8.74293	0.00153575	0.00136509	0.00138852	0.00135244	0.00127081	0.00127284	8.48541	0.163116	0.12996	0.110159	0.116581	0.0865335	0.0724106										3.05835								204.6	1.24095	1.23229	1.40887	1.4206	204.6	1.11907	1.06239	1.25855	1.22141	204.6
								8.75147	0.00148105	0.00131029	0.0013286	0.00132688	0.00123366	0.00124461	8.49394	0.156233	0.123444	0.103969	0.111535	0.0821946	0.0689367										3.06133								204.8	1.24033	1.23238	1.40849	1.42078	204.8	1.11938	1.06278	1.25859	1.22152	204.8
								8.76	0.00143733	0.00127037	0.00128621	0.00129978	0.00120851	0.00122614	8.50248	0.150057	0.117664	0.0982793	0.107086	0.0787397	0.0657173										3.06432								205	1.24028	1.23258	1.40891	1.42113	205	1.11965	1.0629	1.2589	1.22086	205
								8.76853	0.00139372	0.00123035	0.00125039	0.00126706	0.00118634	0.00120346	8.51101	0.143439	0.111779	0.0927654	0.102625	0.0757461	0.0626397										3.06731								205.2	1.24038	1.23283	1.40963	1.42173	205.2	1.12	1.06334	1.25873	1.22078	205.2
								8.77707	0.00135124	0.00119372	0.00121488	0.00124358	0.00115823	0.00117904	8.51954	0.136455	0.105474	0.0875969	0.0981952	0.0720866	0.0594237										3.07029								205.4	1.24071	1.2325	1.41004	1.42172	205.4	1.12011	1.0639	1.25849	1.22099	205.4
								8.7856	0.00130701	0.00116365	0.00118532	0.00123279	0.00114375	0.0011656	8.52808	0.128592	0.0987965	0.0821961	0.0928797	0.0674733	0.0561192										3.07328								205.6	1.24114	1.23253	1.40996	1.42199	205.6	1.12019	1.06515	1.2589	1.2208	205.6
								8.79413	0.00127766	0.00112958	0.0011488	0.00121278	0.00112354	0.00114497	8.53661	0.12184	0.0930447	0.0774431	0.0876966	0.0637558	0.0533507										3.07627								205.8	1.24138	1.23309	1.41002	1.42174	205.8	1.11992	1.06568	1.25908	1.22106	205.8
								8.80267	0.00126062	0.00110074	0.00112354	0.00119041	0.00110455	0.00112065	8.54514	0.116427	0.0884812	0.0736094	0.0840987	0.0609	0.0510002										3.07925								206	1.24165	1.23335	1.41061	1.42146	206	1.11992	1.06622	1.2597	1.22158	206
								8.8112	0.00123692	0.00108227	0.00110148	0.00117563	0.00109562	0.00111162	8.55368	0.111758	0.0846277	0.0699218	0.0813602	0.0584945	0.04897										3.08224								206.2	1.24198	1.23363	1.41108	1.42211	206.2	1.11998	1.06692	1.2595	1.22261	206.2
								8.81973	0.00121106	0.00106318	0.00106875	0.00115697	0.00108587	0.00110536	8.56221	0.10843	0.0820796	0.0670221	0.0792824	0.0569355	0.0474258										3.08523								206.4	1.24228	1.23361	1.4118	1.42187	206.4	1.1202	1.06727	1.25964	1.22282	206.4
								8.82827	0.0011854	0.00104677	0.00105488	0.00114999	0.0010752	0.00109202	8.57074	0.102015	0.077423	0.0634199	0.0754176	0.0543865	0.0453914										3.08821								206.6	1.24279	1.23377	1.41154	1.42165	206.6	1.12051	1.06772	1.25979	1.22257	206.6
								8.8368	0.00116283	0.00103496	0.00104913	0.00114422	0.00106073	0.00107478	8.57928	0.0966026	0.0724034	0.0598392	0.0706581	0.0513925	0.0432975										3.0912								206.8	1.24308	1.23384	1.4114	1.4213	206.8	1.1208	1.06727	1.25988	1.2232	206.8
								8.84533	0.00114887	0.00101516	0.00102677	0.00111952	0.00104883	0.00106688	8.58781	0.0925259	0.0690668	0.0569314	0.0680268	0.0492746	0.0415799										3.09419								207	1.24316	1.23388	1.41175	1.42179	207	1.12123	1.06748	1.25979	1.22348	207
								8.85387	0.00113933	0.00099977	0.00101096	0.00111438	0.0010399	0.00105836	8.59634	0.0878212	0.0661919	0.0539946	0.0648389	0.0472404	0.0398014										3.09717								207.2	1.243	1.23435	1.41213	1.42136	207.2	1.12137	1.0673	1.25998	1.22353	207.2
								8.8624	0.00112517	0.0009932	0.00100059	0.0011077	0.00102379	0.00104092	8.60488	0.0834131	0.0627725	0.0511776	0.0619135	0.0454389	0.0382264										3.10016								207.4	1.24383	1.23451	1.41204	1.42121	207.4	1.12196	1.06713	1.25961	1.22384	207.4
								8.87093	0.00111203	0.00097852	0.00099177	0.00109068	0.00101004	0.00103404	8.61341	0.0797565	0.059744	0.0490171	0.0594582	0.0437415	0.0370936										3.10315								207.6	1.24399	1.2348	1.41242	1.42154	207.6	1.12225	1.06675	1.25981	1.22425	207.6
								8.87947	0.00109602	0.00095862	0.00098766	0.00108607	0.00100859	0.00102522	8.62194	0.0766255	0.0571964	0.0472382	0.0570855	0.042232	0.0360618										3.10613								207.8	1.24386	1.2343	1.41269	1.42111	207.8	1.12274	1.06625	1.26022	1.22473	207.8
								8.888	0.00108802	0.00095143	0.00097484	0.00108966	0.00100305	0.00101465	8.63048	0.073913	0.054956	0.0455118	0.0552894	0.0406154	0.0347111										3.10912								208	1.24423	1.23415	1.41287	1.42105	208	1.12257	1.06622	1.26046	1.22472	208
								8.89653	0.00108391	0.00095266	0.00096345	0.00109241	0.00099669	0.00101362	8.63901	0.0713041	0.0530659	0.0437041	0.0535985	0.0394193	0.0337681										3.11211								208.2	1.24463	1.234	1.41295	1.42114	208.2	1.12245	1.06589	1.26019	1.22458	208.2
								8.90507	0.0010754	0.00094435	0.00094918	0.00107393	0.00099012	0.0010127	8.64754	0.0681738	0.05098	0.0417921	0.0517152	0.0381113	0.0327508										3.11509								208.4	1.2445	1.23368	1.41261	1.42129	208.4	1.12237	1.066	1.26044	1.22411	208.4
								8.9136	0.0010796	0.00093296	0.00094528	0.00105353	0.00098151	0.00100295	8.65608	0.0648839	0.0486111	0.0401529	0.0494548	0.0365507	0.0317612										3.11808								208.6	1.24477	1.23361	1.41181	1.42158	208.6	1.12297	1.06628	1.26071	1.22421	208.6
								8.92213	0.00106616	0.00093871	0.00094651	0.00104871	0.0009735	0.00098817	8.66461	0.0620142	0.046516	0.038454	0.0473734	0.0353513	0.0308264										3.12107								208.8	1.24494	1.23312	1.41125	1.4216	208.8	1.12311	1.0669	1.26074	1.224	208.8
								8.93067	0.00105354	0.00093984	0.00094035	0.00104532	0.00097114	0.00099238	8.67314	0.059483	0.0445886	0.0371959	0.0456887	0.0342997	0.030043										3.12405								209	1.24501	1.23344	1.41138	1.42182	209	1.12346	1.06707	1.26106	1.22413	209
								8.9392	0.00105867	0.00092834	0.00093604	0.00104123	0.00097719	0.00099607	8.68168	0.0575051	0.0432477	0.0360613	0.0442304	0.0332928	0.0292991										3.12704								209.2	1.24485	1.23331	1.41138	1.42185	209.2	1.1234	1.06819	1.26085	1.22352	209.2
								8.94773	0.00105251	0.00092485	0.00093101	0.00104286	0.00097124	0.00098078	8.69021	0.0558234	0.0419169	0.0349862	0.0432514	0.0323895	0.0285703										3.13003								209.4	1.24462	1.23322	1.41124	1.42184	209.4	1.12331	1.06888	1.26142	1.22379	209.4
								8.95627	0.00104204	0.00091788	0.00091983	0.00104029	0.00095934	0.00098068	8.69874	0.0537446	0.0407071	0.0339746	0.0421984	0.031702	0.0279249										3.13301								209.6	1.24444	1.23357	1.41087	1.42198	209.6	1.1234	1.06982	1.26162	1.22395	209.6
								8.9648	0.00104441	0.00090618	0.00092044	0.00103014	0.00095626	0.0009814	8.70728	0.0513059	0.0393113	0.0326849	0.040517	0.0311225	0.027154										3.136								209.8	1.24455	1.23357	1.4118	1.4219	209.8	1.12342	1.07008	1.26169	1.22436	209.8
								8.97333	0.0010362	0.00090238	0.00092383	0.00102994	0.00095964	0.00097175	8.71581	0.0488408	0.0371388	0.0315901	0.0387384	0.0297241	0.0264448										3.13899								210	1.24449	1.23379	1.41232	1.422	210	1.12324	1.07035	1.26185	1.22482	210
								8.98187	0.00102799	0.00090997	0.00092229	0.00103547	0.00096251	0.00097001	8.72434	0.046751	0.0356611	0.0306493	0.0368647	0.0286987	0.0258867										3.14197								210.2	1.24407	1.23437	1.41327	1.42256	210.2	1.1232	1.07043	1.26128	1.2247	210.2
								8.9904	0.00103466	0.00091182	0.00091829	0.00103311	0.00094652	0.00097031	8.73288	0.0451592	0.0346325	0.0299874	0.0356662	0.0281319	0.0253967										3.14496								210.4	1.24383	1.23515	1.41337	1.42267	210.4	1.12328	1.07042	1.26137	1.22451	210.4
								8.99893	0.00102604	0.00089817	0.00090865	0.00102644	0.0009461	0.00097165	8.74141	0.0438226	0.0337025	0.0292835	0.0348501	0.0274306	0.0249787										3.14795								210.6	1.24353	1.23576	1.41339	1.42288	210.6	1.12354	1.07017	1.26147	1.22477	210.6
								9.00747	0.00102214	0.00089037	0.00090751	0.00102141	0.00096076	0.00096241	8.74994	0.0431318	0.0332965	0.0285875	0.0347351	0.0272044	0.0245499										3.15093								210.8	1.24338	1.23607	1.41381	1.42346	210.8	1.12385	1.07001	1.26165	1.22557	210.8
								9.016	0.00102717	0.00089304	0.00090679	0.00101741	0.0009499	0.00095708	8.75848	0.04101	0.0318734	0.0278407	0.0336692	0.0265658	0.0240953										3.15392								211	1.24357	1.23659	1.41406	1.42367	211	1.1245	1.07055	1.2614	1.22574	211
								9.02453	0.00102101	0.00089838	0.00090772	0.00101106	0.00093492	0.00095328	8.76701	0.0392925	0.0306042	0.0268739	0.032046	0.0259413	0.0236117										3.15691								211.2	1.2433	1.23717	1.41403	1.42342	211.2	1.12482	1.0704	1.2612	1.22591	211.2
								9.03307	0.00101742	0.00090289	0.00091387	0.00101208	0.0009303	0.0009541	8.77554	0.0380735	0.0298618	0.0262225	0.0311258	0.0251693	0.0232588										3.15989								211.4	1.24392	1.23735	1.41431	1.42384	211.4	1.12557	1.07028	1.26141	1.22602	211.4
								9.0416	0.00101506	0.00089417	0.00091336	0.00101341	0.00093019	0.00096159	8.78408	0.0366593	0.0288446	0.0257925	0.0300795	0.0245945	0.0230084										3.16288								211.6	1.24357	1.23752	1.41467	1.4238	211.6	1.12604	1.06983	1.26179	1.22588	211.6
								9.05013	0.00100428	0.00088842	0.00090505	0.00100921	0.00093542	0.00095656	8.79261	0.0351407	0.028009	0.0252672	0.0291368	0.0241228	0.0226791										3.16587								211.8	1.24305	1.23736	1.41435	1.42375	211.8	1.12628	1.06995	1.26245	1.22564	211.8
								9.05867	0.00101085	0.00088914	0.00090402	0.00101496	0.00093245	0.00095431	8.80114	0.0340646	0.0274322	0.0248777	0.0283981	0.0237305	0.022143										3.16885								212	1.24344	1.23734	1.41405	1.42363	212	1.12693	1.07029	1.2629	1.22532	212
								9.0672	0.00101947	0.00090371	0.00090833	0.00101751	0.00093604	0.00095061	8.80968	0.0331856	0.0268271	0.0243487	0.0277383	0.023191	0.0218172										3.17184								212.2	1.24377	1.23723	1.41381	1.42396	212.2	1.12734	1.07034	1.26313	1.22516	212.2
								9.07573	0.00100767	0.0009071	0.00090423	0.00100797	0.00094578	0.00094702	8.81821	0.0324702	0.0263204	0.0239004	0.0272102	0.0229786	0.0214551										3.17483								212.4	1.24424	1.23726	1.41351	1.42405	212.4	1.12745	1.0704	1.26334	1.22533	212.4
								9.08427	0.00101352	0.00089448	0.00090054	0.00100654	0.00093728	0.00094466	8.82674	0.0316187	0.0260349	0.0236349	0.0267609	0.0225961	0.0211812										3.17781								212.6	1.24476	1.23678	1.41337	1.42365	212.6	1.12838	1.07071	1.26357	1.22579	212.6
								9.0928	0.00101465	0.00089222	0.00090535	0.00100552	0.00093532	0.00094692	8.83528	0.0307177	0.025691	0.0232267	0.0262337	0.0221776	0.0210287										3.1808								212.8	1.24477	1.23666	1.41331	1.42391	212.8	1.12795	1.07101	1.26389	1.22575	212.8
								9.10133	0.00100787	0.00088863	0.00090433	0.00101383	0.00094465	0.00094989	8.84381	0.0299047	0.0247557	0.0227597	0.025328	0.0217365	0.0207149										3.18379								213	1.24471	1.23679	1.41342	1.4236	213	1.12797	1.07088	1.26391	1.22597	213
								9.10987	0.00101372	0.00089325	0.00089756	0.00102068	0.00095358	0.00094722	8.85234	0.0290652	0.0240678	0.0225534	0.0247499	0.021386	0.0204727										3.18677								213.2	1.24479	1.23654	1.41321	1.42349	213.2	1.1278	1.0714	1.26387	1.22575	213.2
								9.1184	0.00101136	0.00090176	0.00089879	0.0010086	0.00095615	0.00094825	8.86088	0.0283761	0.0235863	0.0222157	0.0242059	0.0210889	0.0202509										3.18976								213.4	1.24504	1.23619	1.41333	1.42358	213.4	1.12795	1.07147	1.26387	1.22615	213.4
								9.12693	0.00101003	0.00090412	0.0009033	0.00101393	0.00094785	0.00094969	8.86941	0.0275253	0.0233427	0.0218699	0.0239782	0.020836	0.0199603										3.19275								213.6	1.2452	1.23604	1.41341	1.42347	213.6	1.1276	1.0712	1.26376	1.22649	213.6
								9.13547	0.00101413	0.00090412	0.00091028	0.00101731	0.00094989	0.00095164	8.87794	0.0269911	0.0230804	0.0216004	0.0236618	0.0206786	0.0198469										3.19573								213.8	1.24558	1.23589	1.41409	1.42301	213.8	1.12766	1.0708	1.26372	1.22635	213.8
								9.144	0.00101752	0.00090279	0.00090987	0.00101455	0.00094046	0.0009541	8.88648	0.0263157	0.0227315	0.0211739	0.0230732	0.0205895	0.0196904										3.19872								214	1.2455	1.23611	1.41395	1.4229	214	1.12735	1.07064	1.26357	1.22654	214
								9.15253	0.00100931	0.00089068	0.00090095	0.00101741	0.00092989	0.0009503	8.89501	0.0256378	0.0222789	0.021061	0.0225734	0.0202075	0.0195094										3.20171								214.2	1.24564	1.23637	1.41427	1.42311	214.2	1.12723	1.07016	1.26356	1.2268	214.2
								9.16107	0.00100746	0.00088422	0.00090792	0.00100973	0.00094065	0.00095749	8.90354	0.025102	0.0217409	0.020703	0.0222786	0.0199728	0.019201										3.20469								214.4	1.24604	1.23705	1.41385	1.42265	214.4	1.12702	1.07045	1.26387	1.2272	214.4
								9.1696	0.00101495	0.00089407	0.00092002	0.00101372	0.00093953	0.00095636	8.91208	0.0246529	0.0214438	0.0204655	0.0219088	0.0197358	0.0189662										3.20768								214.6	1.24567	1.23675	1.41415	1.42319	214.6	1.12755	1.07025	1.26414	1.22763	214.6
								9.17813	0.00102675	0.00090084	0.00091901	0.0010094	0.00093748	0.00094589	8.92061	0.024064	0.0213245	0.0201584	0.0213771	0.0194469	0.0188697										3.21067								214.8	1.24633	1.23677	1.41394	1.42374	214.8	1.12734	1.0703	1.26452	1.22795	214.8
								9.18667	0.0010326	0.00090115	0.00091593	0.00100203	0.00093819	0.00094989	8.92914	0.0236192	0.02106	0.0199901	0.0210723	0.0192314	0.0186991										3.21365								215	1.24638	1.23715	1.41401	1.42399	215	1.12779	1.07072	1.26469	1.2282	215
								9.1952	0.00102008	0.00089828	0.00092064	0.00100962	0.00094609	0.00094671	8.93768	0.0233175	0.0206645	0.0197835	0.020947	0.0190162	0.0185799										3.21664								215.2	1.24626	1.23762	1.41419	1.42413	215.2	1.1281	1.07118	1.26477	1.22794	215.2
								9.20373	0.00102522	0.00090002	0.00091501	0.00101126	0.00094384	0.00094445	8.94621	0.0226271	0.0203038	0.0194463	0.0205398	0.0188121	0.018456										3.21963								215.4	1.24653	1.23749	1.41422	1.42455	215.4	1.12851	1.07166	1.26541	1.22814	215.4
								9.21227	0.00102491	0.00090084	0.00091059	0.00100848	0.00094784	0.00094835	8.95474	0.0220622	0.0199744	0.0193055	0.0201908	0.0188158	0.0184492										3.22261								215.6	1.24652	1.23767	1.41416	1.42431	215.6	1.1284	1.07173	1.26537	1.22827	215.6
								9.2208	0.00101075	0.00089448	0.00091715	0.00100469	0.00095122	0.00094651	8.96328	0.0217428	0.019801	0.0191649	0.0198703	0.0187924	0.0182699										3.2256								215.8	1.2468	1.23766	1.41406	1.42462	215.8	1.12858	1.0726	1.26588	1.22903	215.8
								9.22933	0.00102049	0.00089622	0.00091664	0.00100111	0.00094395	0.00094476	8.97181	0.0213307	0.0196898	0.0190127	0.01959	0.0185608	0.0180585										3.22859								216	1.24734	1.23791	1.41429	1.42485	216	1.1291	1.07323	1.26559	1.22887	216
								9.23787	0.00102788	0.00090023	0.0009107	0.00100912	0.00095594	0.00094866	8.98034	0.0209373	0.0193826	0.0187586	0.0194535	0.018158	0.018128										3.23157								216.2	1.24761	1.23837	1.4143	1.42554	216.2	1.12895	1.07392	1.26551	1.22905	216.2
								9.2464	0.00102008	0.00089622	0.00091418	0.00101875	0.00095297	0.00096529	8.98888	0.0207866	0.0190971	0.0185819	0.019134	0.0179528	0.0179327										3.23456								216.4	1.24769	1.23825	1.41473	1.4254	216.4	1.1291	1.07406	1.26532	1.22932	216.4
								9.25493	0.00102306	0.00089992	0.00090864	0.00102111	0.00094907	0.0009737	8.99741	0.0203797	0.0189647	0.0184843	0.0188143	0.0177188	0.0176558										3.23755								216.6	1.2481	1.23802	1.41502	1.42542	216.6	1.12928	1.07464	1.26544	1.22932	216.6
								9.26347	0.00103076	0.00090607	0.00090485	0.00102029	0.00094323	0.00096559	9.00594	0.0201464	0.0187854	0.0183332	0.0186218	0.0177048	0.017567										3.24053								216.8	1.24833	1.23807	1.41502	1.42538	216.8	1.129	1.07484	1.26555	1.22955	216.8
								9.272	0.00101885	0.00090792	0.00091243	0.00102336	0.00093174	0.00095492	9.01448	0.0199525	0.0185829	0.0181711	0.0184612	0.0176302	0.0175106										3.24352								217	1.24897	1.2381	1.4155	1.42514	217	1.12929	1.0754	1.2655	1.22994	217
								9.28053	0.00102286	0.00090823	0.0009188	0.00101874	0.0009426	0.00095266	9.02301	0.0196996	0.0184058	0.0181197	0.0182898	0.0175307	0.0173327										3.24651								217.2	1.24907	1.23789	1.41563	1.42522	217.2	1.12971	1.07576	1.26561	1.22974	217.2
								9.28907	0.00103917	0.00090813	0.0009267	0.00101167	0.00094856	0.00095543	9.03154	0.0194785	0.0181677	0.0179723	0.0181728	0.0175048	0.0172384										3.24949								217.4	1.24913	1.23767	1.41657	1.42546	217.4	1.13013	1.07578	1.26563	1.22928	217.4
								9.2976	0.00102768	0.00090874	0.00093244	0.00101403	0.00094456	0.00096293	9.04008	0.01927	0.0179433	0.0178275	0.017946	0.0172772	0.0171663										3.25248								217.6	1.24903	1.23804	1.41655	1.42539	217.6	1.12997	1.07588	1.26576	1.22884	217.6
								9.30613	0.00102768	0.00090464	0.00092783	0.00101146	0.00095061	0.00096836	9.04861	0.0191246	0.0178616	0.0177456	0.0177885	0.0172225	0.0171288										3.25547								217.8	1.24957	1.23806	1.4169	1.42545	217.8	1.13056	1.07596	1.26582	1.22874	217.8
								9.31467	0.0010363	0.00090464	0.00092096	0.00101045	0.00095574	0.00096795	9.05714	0.0187917	0.0176729	0.0176906	0.0177785	0.0173047	0.0170068										3.25845								218	1.2497	1.23798	1.41655	1.42578	218	1.13015	1.07622	1.26611	1.22916	218
								9.3232	0.00103712	0.00091059	0.00092926	0.00101906	0.00095349	0.00096067	9.06568	0.0185353	0.0175548	0.0175475	0.0177118	0.0169954	0.0170061										3.26144								218.2	1.24955	1.23835	1.41674	1.42601	218.2	1.13046	1.07587	1.26628	1.22923	218.2
								9.33173	0.00103579	0.00091233	0.00093542	0.0010205	0.00095123	0.00095656	9.07421	0.0183999	0.0175317	0.017378	0.0175	0.0168144	0.0170353										3.26443								218.4	1.24937	1.23853	1.4166	1.42623	218.4	1.13093	1.07584	1.26633	1.22932	218.4
								9.34027	0.00103281	0.00090587	0.00093153	0.00102092	0.0009543	0.00096559	9.08274	0.018336	0.0175078	0.0171744	0.0173219	0.0169258	0.0169255										3.26741								218.6	1.24922	1.23845	1.41722	1.42704	218.6	1.13165	1.07542	1.26643	1.22967	218.6
								9.3488	0.00103661	0.00091274	0.00092742	0.00103343	0.00095656	0.00096231	9.09128	0.0179551	0.0172982	0.0170898	0.0170877	0.016898	0.0166778										3.2704								218.8	1.25005	1.23847	1.41734	1.42751	218.8	1.13182	1.07528	1.26666	1.22989	218.8
								9.35733	0.00103476	0.00092198	0.00093368	0.00103578	0.00095677	0.00096344	9.09981	0.0177222	0.017198	0.0170222	0.0169317	0.016662	0.0166303										3.27339								219	1.24959	1.23891	1.41777	1.42749	219	1.13239	1.07541	1.26644	1.23013	219
								9.36587	0.00103568	0.00091767	0.00093717	0.00103519	0.00096436	0.00096785	9.10834	0.0176941	0.0170938	0.0169665	0.0168615	0.0165401	0.0166068										3.27637								219.2	1.24917	1.23894	1.41827	1.42749	219.2	1.13265	1.07565	1.2662	1.23022	219.2
								9.3744	0.00103815	0.00091367	0.00094086	0.0010481	0.00097185	0.00096262	9.11688	0.0175836	0.0169846	0.0169853	0.0168685	0.0164979	0.0163214										3.27936								219.4	1.24914	1.23827	1.41843	1.4278	219.4	1.13264	1.07569	1.26667	1.23108	219.4
								9.38293	0.001048	0.00091839	0.00094835	0.00104839	0.00096611	0.00096098	9.12541	0.0174632	0.0169416	0.0168581	0.0167948	0.0162734	0.0162926										3.28235								219.6	1.24934	1.23893	1.41856	1.42733	219.6	1.13234	1.07554	1.26659	1.23139	219.6
								9.39147	0.00105087	0.00092506	0.00095246	0.00103394	0.00096754	0.00095708	9.13394	0.0172588	0.016859	0.0167294	0.0164892	0.0161872	0.016266										3.28533								219.8	1.24908	1.23917	1.41832	1.42775	219.8	1.13232	1.07566	1.26669	1.23168	219.8
								9.4	0.00105169	0.00092116	0.00095359	0.00103405	0.00097011	0.00095759	9.14248	0.017108	0.0167807	0.0165337	0.0164182	0.0162544	0.0162706										3.28832								220	1.24885	1.23958	1.4184	1.42776	220	1.1321	1.0758	1.26706	1.23146	220
								9.40853	0.00105169	0.00093214	0.00095431	0.00104318	0.00097636	0.0009698	9.15101	0.0169982	0.0166866	0.0164617	0.0164821	0.0163	0.0161791										3.29131								220.2	1.24889	1.2397	1.41848	1.42776	220.2	1.132	1.07567	1.26721	1.23201	220.2
								9.41707	0.00104687	0.00094261	0.00094805	0.00104749	0.00098057	0.0009735	9.15954	0.0170591	0.0165542	0.0165074	0.0163627	0.0161228	0.0160596										3.29429								220.4	1.24909	1.23952	1.4188	1.42751	220.4	1.13192	1.07554	1.26744	1.23251	220.4
								9.4256	0.00105261	0.0009345	0.0009462	0.00105199	0.00097842	0.00097883	9.16808	0.0171759	0.01639	0.0164105	0.0162334	0.0160617	0.0160306										3.29728								220.6	1.24982	1.23922	1.41891	1.42743	220.6	1.1313	1.07576	1.2677	1.23285	220.6
								9.43413	0.00105703	0.00093009	0.00095512	0.00104491	0.00098016	0.00097791	9.17661	0.0168456	0.0163468	0.0162413	0.0161858	0.0159179	0.0160277										3.30027								220.8	1.24965	1.23954	1.4192	1.42719	220.8	1.13142	1.07594	1.26854	1.23304	220.8
								9.44267	0.00105785	0.00094158	0.00094897	0.00104022	0.00098478	0.00097052	9.18514	0.0165507	0.0163787	0.016226	0.0160575	0.0158628	0.0159395										3.30325								221	1.25004	1.24027	1.41941	1.42759	221	1.13131	1.07634	1.26868	1.23278	221
								9.4512	0.00105662	0.00094681	0.00094764	0.00106051	0.00098889	0.00097904	9.19368	0.0165485	0.016301	0.0161634	0.0159856	0.0158507	0.0158241										3.30624								221.2	1.24971	1.24065	1.419	1.42779	221.2	1.13144	1.07689	1.26915	1.23248	221.2
								9.45973	0.00106924	0.00093758	0.00094651	0.00105579	0.00098376	0.0009853	9.20221	0.0164274	0.016106	0.0161036	0.0159501	0.0158476	0.0158085										3.30923								221.4	1.24955	1.24089	1.41875	1.42806	221.4	1.13149	1.07742	1.26951	1.23188	221.4
								9.46827	0.00107519	0.00095133	0.0009463	0.00104955	0.00098109	0.00098109	9.21074	0.0165339	0.0160423	0.0160523	0.0158445	0.0158324	0.0157917										3.31221								221.6	1.24944	1.24105	1.41853	1.42781	221.6	1.13154	1.07787	1.26935	1.23134	221.6
								9.4768	0.00106401	0.0009542	0.00095768	0.00105797	0.0009855	0.00098468	9.21928	0.0165379	0.0160512	0.0160015	0.0157925	0.0156678	0.0158132										3.3152								221.8	1.24988	1.24095	1.41807	1.42816	221.8	1.13186	1.07783	1.26928	1.23148	221.8
								9.48533	0.00106883	0.00094127	0.0009582	0.00106946	0.00098294	0.00099289	9.22781	0.0162089	0.0159777	0.0160734	0.0159085	0.0156153	0.0157568										3.31819								222	1.24998	1.24116	1.41748	1.42815	222	1.1317	1.0781	1.26951	1.23117	222
								9.49387	0.00107365	0.0009539	0.00096097	0.00108095	0.00098171	0.00099741	9.23634	0.0162176	0.0158427	0.0160342	0.01602	0.0155286	0.0156662										3.32117								222.2	1.25018	1.24163	1.41763	1.42843	222.2	1.13248	1.07784	1.26885	1.23091	222.2
								9.5024	0.00107006	0.00096436	0.00096856	0.001087	0.00098673	0.00100059	9.24488	0.016206	0.0158449	0.015796	0.0157561	0.0154809	0.0155663										3.32416								222.4	1.25082	1.24185	1.41741	1.42827	222.4	1.1329	1.07799	1.26878	1.23102	222.4
								9.51093	0.00108484	0.00095903	0.00097021	0.00109531	0.00099412	0.001001	9.25341	0.0160868	0.015886	0.015748	0.0155843	0.0155634	0.0155946										3.32715								222.6	1.25173	1.24132	1.41764	1.42847	222.6	1.13304	1.0783	1.26894	1.23107	222.6
								9.51947	0.00109325	0.00095523	0.00097001	0.00109684	0.00100715	0.00100172	9.26194	0.0160798	0.0158871	0.0157394	0.0155119	0.0156159	0.0155901										3.33013								222.8	1.25209	1.24132	1.41723	1.42842	222.8	1.13334	1.07813	1.26845	1.23098	222.8
								9.528	0.0010874	0.00095215	0.00097165	0.0010913	0.00101126	0.00100777	9.27048	0.0159593	0.0157742	0.0156261	0.0155249	0.0153242	0.0153518										3.33312								223	1.25173	1.24143	1.41708	1.42824	223	1.13346	1.07868	1.26809	1.2313	223
								9.53653	0.00109725	0.00096005	0.00097411	0.00108824	0.001009	0.00101352	9.27901	0.0157638	0.0156829	0.0155548	0.0155376	0.0153381	0.0153685										3.33611								223.2	1.2518	1.24099	1.41713	1.42837	223.2	1.13349	1.07893	1.26847	1.23144	223.2
								9.54507	0.00109972	0.00096426	0.00098652	0.00109911	0.00100326	0.00101321	9.28754	0.0156993	0.0156906	0.0155933	0.0153676	0.0154139	0.015419										3.33909								223.4	1.25212	1.24117	1.41723	1.42822	223.4	1.13331	1.07903	1.26866	1.23203	223.4
								9.5536	0.00109387	0.00097093	0.00099648	0.00110926	0.00100684	0.00101783	9.29608	0.0157871	0.0156034	0.0155822	0.0152669	0.0152866	0.0154265										3.34208								223.6	1.25194	1.24222	1.4174	1.42771	223.6	1.13338	1.0787	1.2683	1.23234	223.6
								9.56213	0.00110177	0.00097462	0.00099812	0.00111029	0.00102326	0.00101506	9.30461	0.0158525	0.0154351	0.0154555	0.0152382	0.0152632	0.0153478										3.34507								223.8	1.25161	1.2419	1.41719	1.42819	223.8	1.13341	1.07882	1.26906	1.23236	223.8
								9.57067	0.00110628	0.00097267	0.00100551	0.0011151	0.00102675	0.0010128	9.31314	0.0155804	0.0154593	0.015429	0.0152243	0.0151592	0.0152691										3.34805								224	1.2519	1.2417	1.41783	1.42832	224	1.1335	1.07863	1.26982	1.23277	224
								9.5792	0.001103	0.00097904	0.00100367	0.00111009	0.00101517	0.00103004	9.32168	0.0155412	0.0153807	0.0154805	0.0151475	0.0151948	0.015183										3.35104								224.2	1.25215	1.24118	1.418	1.4284	224.2	1.13341	1.07918	1.27018	1.23355	224.2
								9.58773	0.00109992	0.00097883	0.00099679	0.00111532	0.00101383	0.00103137	9.33021	0.0155301	0.015388	0.0153702	0.0150989	0.0152638	0.0150656										3.35403								224.4	1.25213	1.24102	1.41861	1.4286	224.4	1.133	1.07928	1.27065	1.23426	224.4
								9.59627	0.00110711	0.00098304	0.00100581	0.00112055	0.00102449	0.00103455	9.33874	0.0155038	0.0154436	0.0154141	0.0151134	0.015095	0.0149916										3.35701								224.6	1.25224	1.24108	1.41893	1.42866	224.6	1.13274	1.07992	1.27115	1.23436	224.6
								9.6048	0.00111419	0.00098827	0.0010091	0.00112201	0.00102614	0.00104543	9.34728	0.0154815	0.0153211	0.0154026	0.0150796	0.0150502	0.0149576										3.36								224.8	1.25187	1.24185	1.41902	1.4288	224.8	1.13304	1.08019	1.27131	1.23462	224.8
								9.61333	0.00112958	0.0009895	0.00100941	0.0011383	0.00103732	0.00103948	9.35581	0.0154053	0.0152416	0.0152126	0.0150914	0.0151168	0.0149554										3.36299								225	1.25179	1.24267	1.41893	1.42933	225	1.13283	1.08048	1.27147	1.23457	225
								9.62187	0.00114641	0.00100007	0.00102233	0.00113954	0.00105414	0.00104574	9.36434	0.0153906	0.0152225	0.0152012	0.0152012	0.0150374	0.0149744										3.36597								225.2	1.25113	1.24276	1.41873	1.42955	225.2	1.13311	1.08088	1.27209	1.23474	225.2
								9.6304	0.00115051	0.00100941	0.00102409	0.00114417	0.00105436	0.00105775	9.37288	0.0153643	0.0152548	0.0152464	0.0151828	0.0150262	0.0149825										3.36896								225.4	1.25031	1.2424	1.41905	1.42965	225.4	1.13342	1.08111	1.2717	1.23457	225.4
								9.63893	0.00114066	0.00100367	0.00102501	0.00115502	0.00105169	0.00105128	9.38141	0.0153357	0.015312	0.0152569	0.0149941	0.0150976	0.0149454										3.37195								225.6	1.25004	1.24229	1.41975	1.42988	225.6	1.13406	1.08122	1.27162	1.23446	225.6
								9.64747	0.00113204	0.00101003	0.00103588	0.0011502	0.00104697	0.0010521	9.38994	0.0152974	0.0154002	0.0152135	0.0150046	0.0151043	0.0148859										3.37493								225.8	1.25024	1.24204	1.41964	1.42971	225.8	1.1343	1.0813	1.27185	1.2345	225.8
								9.656	0.00113379	0.00101249	0.00103753	0.00114857	0.00105569	0.00106134	9.39848	0.0150926	0.0151957	0.0152348	0.0149735	0.0150627	0.0148833										3.37792								226	1.2502	1.24191	1.41969	1.42957	226	1.13486	1.08151	1.27199	1.23396	226
								9.66453	0.00114046	0.00100664	0.00104255	0.0011534	0.00106738	0.00106052	9.40701	0.015056	0.0151831	0.0153556	0.0148486	0.0149061	0.0148705										3.38091								226.2	1.25042	1.24155	1.41972	1.4295	226.2	1.13523	1.08162	1.27188	1.23397	226.2
								9.67307	0.00114528	0.0010166	0.0010482	0.00116243	0.00106575	0.00106359	9.41554	0.0150571	0.0152249	0.0153295	0.0148854	0.0148896	0.0148502										3.38389								226.4	1.25097	1.24152	1.4198	1.42944	226.4	1.13591	1.08187	1.27211	1.23402	226.4
								9.6816	0.0011459	0.00102501	0.00104297	0.00117239	0.00106637	0.00107427	9.42408	0.0150699	0.0150648	0.0150733	0.015041	0.0149107	0.0147905										3.38688								226.6	1.25137	1.24068	1.41944	1.42961	226.6	1.13644	1.08206	1.27218	1.23352	226.6
								9.69013	0.00115267	0.00102829	0.00104225	0.00118583	0.00107529	0.00107591	9.43261	0.0151214	0.0150831	0.0149472	0.0149774	0.014758	0.0147866										3.38987								226.8	1.25087	1.24121	1.41906	1.42922	226.8	1.13669	1.08213	1.27183	1.23354	226.8
								9.69867	0.001158	0.00103455	0.00105138	0.00119802	0.0010796	0.00107868	9.44114	0.015143	0.0153147	0.0149328	0.0149565	0.0147066	0.014822										3.39285								227	1.25111	1.24075	1.4188	1.42899	227	1.13694	1.08222	1.27198	1.23352	227
								9.7072	0.00115893	0.00104502	0.00106472	0.00119484	0.00108319	0.0010953	9.44968	0.0151011	0.0150539	0.0149427	0.0149753	0.0147235	0.0147963										3.39584								227.2	1.25143	1.2408	1.41875	1.4285	227.2	1.13659	1.0817	1.27199	1.23353	227.2
								9.71573	0.00116385	0.00105025	0.00106031	0.00119084	0.00109366	0.00109736	9.45821	0.0150191	0.0149636	0.0150204	0.0149409	0.0147329	0.0147868										3.39883								227.4	1.25166	1.24147	1.41876	1.42835	227.4	1.13692	1.08138	1.27183	1.23403	227.4
								9.72427	0.0011695	0.00104102	0.00105447	0.00119106	0.00109961	0.00109879	9.46674	0.0149862	0.0148635	0.0149949	0.0150324	0.0148414	0.0147535										3.40181								227.6	1.25195	1.24197	1.41871	1.42856	227.6	1.13722	1.08107	1.27185	1.23381	227.6
								9.7328	0.00117904	0.00104061	0.00106267	0.00119958	0.00110402	0.00110249	9.47528	0.0150536	0.0148276	0.0149876	0.0148159	0.0148363	0.0147398										3.4048								227.8	1.25225	1.24193	1.41873	1.4288	227.8	1.13747	1.08112	1.27257	1.2336	227.8
								9.74133	0.00118376	0.00105025	0.00106677	0.00121066	0.00110987	0.00110074	9.48381	0.0150847	0.0149058	0.0150097	0.014632	0.0147799	0.0147838										3.40779								228	1.25324	1.24232	1.41915	1.42889	228	1.13761	1.08086	1.27309	1.23397	228
								9.74987	0.00118664	0.00105631	0.00107067	0.00121578	0.00111459	0.00110485	9.49234	0.0150744	0.0148722	0.0148882	0.0146535	0.0147314	0.0147259										3.41077								228.2	1.25388	1.24227	1.4195	1.42903	228.2	1.13723	1.08128	1.27323	1.23472	228.2
								9.7584	0.0011972	0.00106195	0.00107396	0.00121588	0.00111562	0.00111388	9.50088	0.0150452	0.0149807	0.0148921	0.0146335	0.0147142	0.0146272										3.41376								228.4	1.25425	1.24279	1.42019	1.42945	228.4	1.13705	1.08102	1.27357	1.23482	228.4
								9.76693	0.00119731	0.00106842	0.00107919	0.00121302	0.00112239	0.00112342	9.50941	0.0148956	0.0152067	0.0150222	0.014576	0.01462	0.0146186										3.41675								228.6	1.25452	1.24318	1.42058	1.42952	228.6	1.13704	1.08131	1.27363	1.23492	228.6
								9.77547	0.001201	0.00106626	0.00108135	0.00121909	0.00112086	0.00112517	9.51794	0.0147315	0.0147575	0.0151703	0.0145696	0.0146762	0.0146949										3.41973								228.8	1.25454	1.24359	1.42031	1.42973	228.8	1.13731	1.08171	1.27373	1.2358	228.8
								9.784	0.00120757	0.00106442	0.00108309	0.00123744	0.00112434	0.0011264	9.52648	0.0147125	0.0147241	0.0149166	0.0145685	0.0147782	0.0147644										3.42272								229	1.25456	1.24399	1.42031	1.43017	229	1.13729	1.08201	1.27408	1.23592	229
								9.79253	0.00121475	0.00106903	0.00108658	0.00124286	0.00113317	0.00112414	9.53501	0.0148452	0.0147548	0.0148242	0.0145761	0.0145683	0.0146645										3.42571								229.2	1.25462	1.24409	1.42065	1.43011	229.2	1.13742	1.08233	1.27437	1.2366	229.2
								9.80107	0.00122112	0.00107437	0.00109212	0.00123415	0.00113379	0.00113389	9.54354	0.0149301	0.0148088	0.0148297	0.0145655	0.0144823	0.0145577										3.42869								229.4	1.25498	1.24385	1.42115	1.43061	229.4	1.13775	1.08305	1.27423	1.23692	229.4
								9.8096	0.00121814	0.00107704	0.00110494	0.00123314	0.00114384	0.00115636	9.55208	0.014934	0.014858	0.014782	0.0145277	0.0144595	0.0145611										3.43168								229.6	1.25505	1.24381	1.42159	1.43088	229.6	1.13847	1.08335	1.27425	1.23721	229.6
								9.81813	0.00121126	0.0010911	0.0011028	0.00124812	0.00114866	0.00116149	9.56061	0.0148553	0.0147676	0.0147589	0.014526	0.0144656	0.0145831										3.43467								229.8	1.25503	1.24393	1.42157	1.43018	229.8	1.13842	1.08372	1.27436	1.23743	229.8
								9.82667	0.00121352	0.00110085	0.00109623	0.00125726	0.00115574	0.0011578	9.56914	0.0147041	0.0146973	0.0147464	0.014554	0.0144876	0.0145887										3.43765								230	1.25478	1.24342	1.4215	1.43044	230	1.13929	1.08427	1.2742	1.23715	230
								9.8352	0.00122029	0.00109346	0.00110741	0.00127202	0.00116077	0.00116385	9.57768	0.0147122	0.0147058	0.01466	0.014499	0.0145221	0.0145372										3.44064								230.2	1.25508	1.24352	1.42172	1.4305	230.2	1.1397	1.08472	1.27442	1.23742	230.2
								9.84373	0.00122789	0.00109838	0.00112485	0.00127325	0.00116775	0.00117463	9.58621	0.0147105	0.0147473	0.0146222	0.0145239	0.0145194	0.0146014										3.44363								230.4	1.25502	1.24371	1.42211	1.43128	230.4	1.14028	1.08547	1.27417	1.23723	230.4
								9.85227	0.00123292	0.00110782	0.00112947	0.00127821	0.00117996	0.0011852	9.59474	0.0146084	0.0147272	0.0146338	0.0145877	0.0145882	0.0146164										3.44661								230.6	1.25464	1.24333	1.4223	1.43143	230.6	1.14021	1.0856	1.27401	1.23669	230.6
								9.8608	0.00124205	0.00111224	0.00112609	0.00130896	0.00119186	0.00119043	9.60328	0.0145915	0.0145256	0.0145832	0.0144785	0.0146541	0.0145697										3.4496								230.8	1.25433	1.24388	1.4222	1.431	230.8	1.14022	1.08564	1.27395	1.23724	230.8
								9.86933	0.00126144	0.00111203	0.00113009	0.0013144	0.00120828	0.00119874	9.61181	0.0145663	0.0144671	0.0145547	0.0143597	0.0147401	0.0146931										3.45259								231	1.25483	1.24378	1.42189	1.43136	231	1.14055	1.08558	1.27364	1.23716	231
								9.87787	0.00126073	0.00112096	0.00113553	0.00131544	0.00122747	0.00121383	9.62034	0.0144747	0.0144987	0.0145244	0.0143843	0.0148382	0.0147043										3.45557								231.2	1.2547	1.24406	1.42191	1.43155	231.2	1.14039	1.08577	1.27374	1.23705	231.2
								9.8864	0.00126514	0.00112476	0.00113779	0.00133155	0.00123773	0.00122153	9.62888	0.0144986	0.014548	0.0145267	0.0145063	0.0145536	0.0145189										3.45856								231.4	1.25463	1.2442	1.42197	1.43193	231.4	1.14075	1.086	1.27371	1.23723	231.4
								9.89493	0.00126894	0.00112742	0.00114733	0.00134047	0.00124461	0.00122348	9.63741	0.0146246	0.0146896	0.0146167	0.0143974	0.0144996	0.0144736										3.46155								231.6	1.25506	1.24443	1.4222	1.43219	231.6	1.14047	1.08601	1.27407	1.23691	231.6
								9.90347	0.00126647	0.00114117	0.00115543	0.00134767	0.00124677	0.00124143	9.64594	0.0146283	0.0147137	0.0147574	0.0143705	0.0144036	0.0145239										3.46453								231.8	1.25553	1.24457	1.42231	1.43266	231.8	1.14067	1.08588	1.27444	1.23739	231.8
								9.912	0.00128535	0.00115031	0.00116241	0.00136675	0.00125169	0.00125436	9.65448	0.0145882	0.0147695	0.0145692	0.0144029	0.0143556	0.0145357										3.46752								232	1.25584	1.24422	1.42218	1.43311	232	1.14074	1.08591	1.2749	1.23741	232
								9.92053	0.00130321	0.00115605	0.00116498	0.00137958	0.00127549	0.00126719	9.66301	0.0145525	0.0148115	0.014518	0.0143724	0.0144373	0.0146614										3.47051								232.2	1.25572	1.24413	1.42304	1.43342	232.2	1.14005	1.08593	1.27496	1.23768	232.2
								9.92907	0.00131111	0.0011617	0.00116314	0.00139282	0.00129714	0.0012872	9.67154	0.0145358	0.0145401	0.0145026	0.014334	0.0145521	0.0144352										3.47349								232.4	1.25564	1.24409	1.42317	1.43304	232.4	1.14038	1.08572	1.27497	1.23761	232.4
								9.9376	0.0013146	0.00117648	0.00117729	0.0014083	0.00130659	0.00129685	9.68008	0.014547	0.0145292	0.0144971	0.0143545	0.014625	0.01445										3.47648								232.6	1.25573	1.24386	1.42329	1.43281	232.6	1.14065	1.08589	1.27513	1.23792	232.6
								9.94613	0.00132404	0.00118397	0.00119217	0.0014122	0.00131367	0.00130814	9.68861	0.0145028	0.0146567	0.0146822	0.0143752	0.0145111	0.0145477										3.47947								232.8	1.25584	1.24408	1.4231	1.43303	232.8	1.14055	1.08632	1.27571	1.23846	232.8
								9.95467	0.00132958	0.00117771	0.00119474	0.00142134	0.00132301	0.00131963	9.69714	0.0144655	0.0145352	0.0146829	0.0143395	0.0144626	0.0144028										3.48245								233	1.25587	1.24427	1.42314	1.43259	233	1.14014	1.08613	1.27593	1.23871	233
								9.9632	0.00133246	0.0011854	0.00119392	0.00143406	0.00133522	0.0013224	9.70568	0.0144452	0.014455	0.0144759	0.0143463	0.0145019	0.0143043										3.48544								233.2	1.25595	1.24414	1.42339	1.43219	233.2	1.13983	1.08585	1.27639	1.23946	233.2
								9.97173	0.00134703	0.00120193	0.0012011	0.00143981	0.00134507	0.00132856	9.71421	0.0145106	0.0145483	0.014445	0.0145375	0.0146199	0.0144102										3.48843								233.4	1.25578	1.24402	1.42338	1.43203	233.4	1.13978	1.08616	1.27638	1.23991	233.4
								9.98027	0.00136499	0.00122481	0.00122008	0.00144802	0.00136077	0.0013498	9.72274	0.0145761	0.0145561	0.0144268	0.0144252	0.014492	0.0146896										3.49141								233.6	1.25518	1.24403	1.42355	1.43159	233.6	1.1404	1.08561	1.27649	1.24003	233.6
								9.9888	0.0013614	0.00122932	0.00122768	0.00145941	0.00137022	0.00135514	9.73128	0.0144527	0.0144818	0.0144436	0.0142767	0.014432	0.0146625										3.4944								233.8	1.25537	1.24378	1.42348	1.43142	233.8	1.14056	1.08599	1.27663	1.24	233.8
								9.99733	0.00136755	0.00122532	0.00122686	0.00146546	0.00137022	0.00135575	9.73981	0.014397	0.0144742	0.0144429	0.014216	0.0143512	0.0144712										3.49739								234	1.25469	1.24333	1.42339	1.43145	234	1.14094	1.0862	1.27683	1.23972	234
								10.0059	0.00137833	0.00123569	0.00124132	0.00147501	0.00137248	0.00136263	9.74834	0.014446	0.0144926	0.0144345	0.0142639	0.0142815	0.0144409										3.50037								234.2	1.25482	1.24328	1.42387	1.43182	234.2	1.14092	1.08639	1.27691	1.23967	234.2
								10.0144	0.00138428	0.00124636	0.00124759	0.00148384	0.00137709	0.00137084	9.75688	0.01446	0.0144578	0.0145066	0.0142848	0.0143606	0.0144489										3.50336								234.4	1.2544	1.24339	1.4242	1.43183	234.4	1.14102	1.08668	1.27663	1.23928	234.4
								10.0229	0.00139187	0.00125672	0.00124595	0.00149646	0.00139238	0.00138572	9.76541	0.0144014	0.0144849	0.0145047	0.0142003	0.0144199	0.0144103										3.50635								234.6	1.25465	1.24357	1.42445	1.43173	234.6	1.14093	1.08657	1.27674	1.23947	234.6
								10.0315	0.00139546	0.00125149	0.00124882	0.001507	0.00139751	0.00138613	9.77394	0.0142819	0.0146239	0.0144588	0.0141522	0.0143863	0.0144046										3.50933								234.8	1.25517	1.24402	1.42409	1.4317	234.8	1.14161	1.087	1.27696	1.2397	234.8
								10.04	0.00140593	0.00125467	0.00125149	0.00150147	0.00139547	0.00138561	9.78248	0.0142568	0.0147146	0.0144378	0.014208	0.014363	0.0142858										3.51232								235	1.25531	1.24442	1.42402	1.432	235	1.14173	1.08764	1.27703	1.23959	235
								10.0485	0.00142091	0.0012638	0.0012557	0.00150178	0.00140336	0.00138787	9.79101	0.0143945	0.0145942	0.0144983	0.0144874	0.0143539	0.0142198										3.51531								235.2	1.25561	1.24447	1.42395	1.43198	235.2	1.14168	1.0881	1.27739	1.23967	235.2
								10.0571	0.00143672	0.00127366	0.00125785	0.00150189	0.00140696	0.00137843	9.79954	0.0145497	0.0144832	0.0144065	0.0143898	0.0144865	0.0141928										3.51829								235.4	1.25626	1.24499	1.42441	1.43209	235.4	1.14157	1.08855	1.27729	1.23966	235.4
								10.0656	0.00143384	0.00128546	0.00126975	0.00151051	0.00140501	0.00137648	9.80808	0.0144008	0.0144615	0.0143053	0.0142012	0.0144272	0.0142939										3.52128								235.6	1.25668	1.24562	1.42465	1.43214	235.6	1.14205	1.0885	1.27789	1.2396	235.6
								10.0741	0.00143528	0.00128248	0.00128094	0.00151584	0.00140573	0.00138356	9.81661	0.0143668	0.0144206	0.0142621	0.0142184	0.014301	0.0143632										3.52427								235.8	1.25669	1.24592	1.42477	1.43256	235.8	1.14271	1.08858	1.27773	1.23968	235.8
								10.0827	0.00144185	0.00129161	0.00128576	0.00151583	0.00140224	0.00138202	9.82514	0.0143437	0.0143629	0.0142706	0.0142852	0.0143041	0.0142878										3.52725								236	1.25625	1.246	1.42476	1.4329	236	1.14293	1.08844	1.27794	1.23918	236
								10.0912	0.00144636	0.00130003	0.00129623	0.00151316	0.00139516	0.00138869	9.83368	0.0142479	0.0144143	0.0142826	0.014325	0.0142453	0.0142485										3.53024								236.2	1.2564	1.24658	1.42546	1.43252	236.2	1.14286	1.08844	1.27799	1.23939	236.2
								10.0997	0.00146053	0.00130198	0.00129767	0.00150825	0.00140008	0.00139998	9.84221	0.0143098	0.0144548	0.0142723	0.0143565	0.0142544	0.0142573										3.53323								236.4	1.25632	1.24662	1.42525	1.43249	236.4	1.14359	1.08835	1.27734	1.23924	236.4
								10.1083	0.00147499	0.00130762	0.001299	0.0015146	0.00140347	0.00139526	9.85074	0.0143418	0.0143468	0.0143687	0.0142953	0.0143155	0.0142025										3.53621								236.6	1.25639	1.24683	1.42523	1.4332	236.6	1.14345	1.08884	1.27738	1.23907	236.6
								10.1168	0.00147253	0.0013147	0.00130516	0.00150855	0.00140111	0.00139208	9.85928	0.0144711	0.01438	0.0143509	0.0141977	0.0142839	0.0141869										3.5392								236.8	1.25654	1.24703	1.42499	1.43329	236.8	1.14341	1.08902	1.27762	1.23952	236.8
								10.1253	0.00147068	0.00132866	0.00131121	0.00150589	0.00140429	0.00138746	9.86781	0.0143946	0.0145287	0.0143003	0.0141828	0.0142123	0.0142661										3.54219								237	1.25621	1.24733	1.42477	1.43255	237	1.14345	1.08849	1.27721	1.24016	237
								10.1339	0.00148218	0.00133523	0.00131727	0.00150948	0.00140891	0.00138705	9.87634	0.0142799	0.0143639	0.0144087	0.0142046	0.0141499	0.014344										3.54517								237.2	1.25576	1.24723	1.4248	1.43253	237.2	1.14307	1.08864	1.27705	1.24041	237.2
								10.1424	0.00148916	0.00133738	0.0013225	0.00150999	0.0014127	0.00138767	9.88488	0.014264	0.0143261	0.014362	0.01422	0.0142194	0.01425										3.54816								237.4	1.2557	1.24778	1.4248	1.43272	237.4	1.14334	1.08833	1.27674	1.24079	237.4
								10.1509	0.00148998	0.00133646	0.00133286	0.0015143	0.00141024	0.00138448	9.89341	0.0143103	0.0143356	0.0142201	0.0142588	0.0142891	0.0142419										3.55115								237.6	1.25537	1.24745	1.42463	1.4334	237.6	1.14366	1.08789	1.2767	1.24076	237.6
								10.1595	0.00150003	0.00134662	0.00133523	0.00151451	0.00140296	0.001389	9.90194	0.0142892	0.0143269	0.0142046	0.014144	0.0142474	0.0142318										3.55413								237.8	1.25532	1.24744	1.42442	1.43385	237.8	1.1434	1.08789	1.27671	1.24081	237.8
								10.168	0.00150927	0.00136365	0.00133625	0.00152077	0.00140101	0.00139783	9.91048	0.0142952	0.0145183	0.0143013	0.0140503	0.014241	0.0142157										3.55712								238	1.25497	1.24744	1.42444	1.43383	238	1.14332	1.0875	1.27709	1.241	238
								10.1765	0.00151245	0.00136324	0.00134354	0.00152589	0.00140747	0.001389	9.91901	0.0142654	0.0145711	0.0143559	0.0140141	0.0142753	0.014295										3.56011								238.2	1.25556	1.24731	1.42462	1.43424	238.2	1.14362	1.08763	1.27699	1.24125	238.2
								10.1851	0.00152343	0.00136766	0.00135472	0.00152025	0.00140183	0.00138295	9.92754	0.0142192	0.0143507	0.0142561	0.0140164	0.0141791	0.0141259										3.56309								238.4	1.25602	1.2477	1.42455	1.43407	238.4	1.144	1.08788	1.27729	1.24152	238.4
								10.1936	0.00152764	0.00137689	0.00136201	0.00151821	0.00139506	0.00139577	9.93608	0.0143807	0.0142761	0.0142481	0.0140632	0.0141288	0.0140973										3.56608								238.6	1.2569	1.24784	1.42457	1.43434	238.6	1.14423	1.08815	1.27788	1.24217	238.6
								10.2021	0.00153092	0.00137515	0.00136304	0.00152909	0.00140152	0.00139957	9.94461	0.0143825	0.0142854	0.0144133	0.0141532	0.0141296	0.0141571										3.56907								238.8	1.25756	1.24807	1.42445	1.43447	238.8	1.14495	1.0887	1.27816	1.24237	238.8
								10.2107	0.00154016	0.00137987	0.00137032	0.00153728	0.00141126	0.0014006	9.95314	0.0143553	0.0143274	0.0143878	0.0141659	0.014255	0.0142276										3.57205								239	1.25797	1.24836	1.42441	1.43437	239	1.1451	1.08934	1.27866	1.24284	239
								10.2192	0.0015459	0.00138264	0.00138314	0.00153462	0.00140973	0.00140049	9.96168	0.014267	0.014319	0.0144026	0.014358	0.0142884	0.0143289										3.57504								239.2	1.25896	1.24819	1.42451	1.43446	239.2	1.14569	1.08983	1.27907	1.24312	239.2
								10.2277	0.0015498	0.00138859	0.00139905	0.00153369	0.00141045	0.00140737	9.97021	0.0141628	0.0142633	0.014366	0.0142706	0.0141196	0.0143906										3.57803								239.4	1.25961	1.24835	1.4249	1.43428	239.4	1.14623	1.09028	1.27959	1.24304	239.4
								10.2363	0.00155001	0.00139649	0.00139895	0.00153402	0.00141711	0.00141209	9.97874	0.0141418	0.0143184	0.0143155	0.014243	0.0141325	0.0143298										3.58101								239.6	1.25989	1.24829	1.42478	1.43419	239.6	1.14717	1.0906	1.28024	1.24327	239.6
								10.2448	0.00156622	0.00140686	0.00139516	0.00154829	0.00142071	0.00142338	9.98728	0.0141619	0.014398	0.0142285	0.0143217	0.0142346	0.0141975										3.584								239.8	1.26047	1.248	1.42466	1.43435	239.8	1.14772	1.09113	1.28049	1.24325	239.8
								10.2533	0.00158798	0.00141373	0.00140675	0.00156654	0.00142512	0.00143272	9.99581	0.0142016	0.0144425	0.0141806	0.0140749	0.0141539	0.0141826										3.58699
								10.2619	0.00158716	0.0014125	0.00140942	0.00157269	0.0014321	0.00142522	10.0043	0.0142098	0.0144943	0.0142219	0.014053	0.0141306	0.0140491										3.58997
								10.2704	0.001589	0.00142379	0.00141281	0.0015765	0.00143754	0.00142605	10.0129	0.0141789	0.0144051	0.014214	0.0141019	0.0140854	0.013992										3.59296
								10.2789	0.00159342	0.0014282	0.00142409	0.00158347	0.00144103	0.0014359	10.0214	0.0141098	0.0144158	0.0141363	0.0140641	0.0141115	0.0140433										3.59595
								10.2875	0.00160081	0.00144339	0.00142851	0.00158911	0.00145446	0.00144441	10.0299	0.0141135	0.0143072	0.0141168	0.0140327	0.0142058	0.0141578										3.59893
								10.296	0.00161538	0.0014557	0.0014283	0.00159333	0.00145601	0.0014556	10.0385	0.0141356	0.0142213	0.0142433	0.0140555	0.0141389	0.0141402										3.60192
								10.3045	0.00162523	0.00145057	0.00143897	0.00160083	0.00145365	0.0014633	10.047	0.0141527	0.0142921	0.0142731	0.0141588	0.0141496	0.0140316										3.60491
								10.3131	0.00163169	0.00145755	0.001456	0.00161806	0.0014675	0.00146319	10.0555	0.0141732	0.0143503	0.0143219	0.0141395	0.0141741	0.0140392										3.60789
								10.3216	0.00163077	0.00146083	0.00146145	0.00162748	0.00147663	0.00147448	10.0641	0.0141663	0.0141706	0.0142824	0.0140591	0.0141711	0.0140214										3.61088
								10.3301	0.00163795	0.00147099	0.00145488	0.00162473	0.00148176	0.00147838	10.0726	0.0141881	0.0141613	0.014201	0.0140772	0.0141998	0.0139906										3.61387
								10.3387	0.00164852	0.00147746	0.00145786	0.00163262	0.00149459	0.00148505	10.0811	0.0142088	0.0142415	0.0142408	0.0140272	0.0141777	0.0140475										3.61685
								10.3472	0.00165037	0.00147602	0.00146586	0.00163754	0.00149901	0.00149521	10.0897	0.0141564	0.0142204	0.014255	0.0140225	0.014398	0.0141043										3.61984
								10.3557	0.00166145	0.00147479	0.00146114	0.00163757	0.00150178	0.00149819	10.0982	0.0141268	0.0142394	0.01421	0.0140415	0.0145239	0.014057										3.62283
								10.3643	0.00167387	0.00147602	0.00146473	0.00165872	0.0015187	0.00150321	10.1067	0.0141798	0.0142639	0.014177	0.0140072	0.0140211	0.0139786										3.62581
								10.3728	0.00167818	0.00149028	0.00148207	0.00168251	0.00153081	0.00151348	10.1153	0.0141901	0.0141605	0.0142121	0.0139993	0.0139228	0.0139924										3.6288
								10.3813	0.0016828	0.00150742	0.00149213	0.0016983	0.00154128	0.00152333	10.1238	0.0142021	0.0141479	0.014454	0.0140665	0.0139943	0.0140508										3.63179
								10.3899	0.00168567	0.00151245	0.00149736	0.00170415	0.00155195	0.0015341	10.1323	0.0141062	0.0142311	0.0143568	0.0140319	0.0140157	0.0140018										3.63477
								10.3984	0.00169727	0.0015183	0.00150157	0.00170765	0.00156796	0.00154734	10.1409	0.0140136	0.0142817	0.0142378	0.0138879	0.0139905	0.0139677										3.63776
								10.4069	0.00170712	0.00152394	0.00151101	0.00171987	0.00158325	0.00155688	10.1494	0.0140717	0.0141677	0.0142719	0.0139541	0.0140371	0.0139987										3.64075
								10.4155	0.00171328	0.00152877	0.00152968	0.00173474	0.00157967	0.00156314	10.1579	0.0140671	0.0140923	0.0142849	0.014016	0.0141082	0.0141241										3.64373
								10.424	0.00172333	0.0015377	0.00153051	0.0017457	0.00158377	0.00157495	10.1665	0.0140905	0.0141055	0.0142574	0.0140472	0.0140749	0.0141287										3.64672
								10.4325	0.0017338	0.00153626	0.00153236	0.00174366	0.00159977	0.00158726	10.175	0.01412	0.0140633	0.0142831	0.0141227	0.0140213	0.0139549										3.64971
								10.4411	0.00173914	0.00155001	0.00154456	0.00175169	0.00161568	0.00159578	10.1835	0.0140684	0.0140698	0.0142004	0.0140219	0.0140181	0.0139916										3.65269
								10.4496	0.00174837	0.00155781	0.00155606	0.00177641	0.00162348	0.00160922	10.1921	0.0141288	0.0142166	0.0141126	0.0139943	0.0140927	0.0141335										3.65568
								10.4581	0.00175812	0.00157146	0.00155504	0.00179057	0.0016359	0.00162379	10.2006	0.0140895	0.0143016	0.0141071	0.013925	0.0139839	0.014014										3.65867
								10.4667	0.00176551	0.0015926	0.00155699	0.00180329	0.00165806	0.00163631	10.2091	0.014021	0.0142486	0.0141748	0.0139064	0.0138855	0.0139977										3.66165
								10.4752	0.00178121	0.00159311	0.00157565	0.00181705	0.00167479	0.0016516	10.2177	0.0141034	0.0141513	0.0143903	0.0139901	0.0138636	0.0140016										3.66464
								10.4837	0.00179445	0.00159762	0.00159074	0.00183308	0.00168536	0.00167141	10.2262	0.014123	0.0141726	0.014323	0.01394	0.0138985	0.0140928										3.66763
								10.4923	0.00180327	0.00161209	0.00159783	0.00186251	0.00170054	0.00168146	10.2347	0.0140349	0.0141819	0.0142141	0.0138382	0.0139214	0.0141167										3.67061
								10.5008	0.00181733	0.00162297	0.00160696	0.00187748	0.00171594	0.00168536	10.2433	0.0140685	0.0141569	0.0141539	0.0138526	0.0139857	0.01398										3.6736
								10.5093	0.00183509	0.00162985	0.00162789	0.00188334	0.00173092	0.00169717	10.2518	0.0142562	0.0141031	0.0141455	0.0138925	0.0140583	0.0140028										3.67659
								10.5179	0.00184545	0.00164586	0.0016439	0.00190068	0.00174129	0.00172036	10.2603	0.0140313	0.0141504	0.0142376	0.0139187	0.014056	0.0139772										3.67957
								10.5264	0.00186002	0.00165099	0.00164011	0.00191434	0.00174652	0.00174632	10.2689	0.0140222	0.0142763	0.0141747	0.0140272	0.0139945	0.013919										3.68256
								10.5349	0.00187839	0.00165786	0.00165088	0.00193404	0.00177176	0.00175648	10.2774	0.0141341	0.0142585	0.0141306	0.0139785	0.0139671	0.0140179										3.68555
								10.5435	0.00188783	0.00168177	0.00166976	0.001952	0.00179157	0.00176346	10.2859	0.0140005	0.0142359	0.0141415	0.0138781	0.0138971	0.0141434										3.68853
								10.552	0.00190292	0.00169203	0.00167674	0.00197314	0.00179927	0.00178388	10.2945	0.0139902	0.0143793	0.0142394	0.0139256	0.0138806	0.0140341										3.69152
								10.5605	0.001918	0.00170425	0.00169798	0.0019955	0.00181548	0.00179989	10.303	0.0139543	0.014278	0.014347	0.0139793	0.0139764	0.0140308										3.69451
								10.5691	0.00192826	0.00172272	0.00171306	0.00200741	0.00184574	0.00182257	10.3115	0.0140315	0.0140198	0.0140555	0.013885	0.0140336	0.0139866										3.69749
								10.5776	0.00194366	0.00172518	0.00172661	0.00202815	0.00187089	0.00183898	10.3201	0.0141667	0.0139766	0.0140429	0.0137842	0.0139735	0.0138927										3.70048
								10.5861	0.00195074	0.00173688	0.00173739	0.00205658	0.00187972	0.00185202	10.3286	0.0141601	0.0140256	0.0140687	0.0138238	0.0140118	0.0139124										3.70347
								10.5947	0.00196952	0.00176058	0.00174057	0.00208796	0.00189798	0.00187521	10.3371	0.0141622	0.0140692	0.0141285	0.0138908	0.0141573	0.0139268										3.70645
								10.6032	0.0019886	0.0017768	0.0017616	0.00210468	0.00191543	0.00189789	10.3457	0.0140299	0.0140532	0.0141355	0.013899	0.0140198	0.0139058										3.70944
								10.6117	0.00199917	0.00178408	0.00178448	0.00211446	0.00194026	0.00192313	10.3542	0.0139413	0.0140526	0.014149	0.0138636	0.0138637	0.013949										3.71243
								10.6203	0.00202144	0.00180656	0.00179701	0.00214452	0.00197104	0.00194171	10.3627	0.0138963	0.0140081	0.0142329	0.0137938	0.0139353	0.013998										3.71541
								10.6288	0.00203242	0.00183909	0.00180901	0.00216985	0.00199762	0.00195823	10.3713	0.0139318	0.0140588	0.0141273	0.0138129	0.0143758	0.0138911										3.7184
								10.6373	0.0020474	0.00184873	0.0018282	0.0021872	0.00201271	0.00198296	10.3798	0.0140525	0.0140755	0.0140381	0.0138405	0.0142537	0.0138386										3.72139
								10.6459	0.00207675	0.00185992	0.00184842	0.00220794	0.00202923	0.00200851	10.3883	0.0140925	0.014033	0.0139399	0.0137913	0.0139166	0.0139084										3.72437
								10.6544	0.002102	0.00187665	0.00185991	0.00223453	0.00206565	0.00202883	10.3969	0.014043	0.0140133	0.0139515	0.0137643	0.0138528	0.0141195										3.72736
								10.6629	0.00212365	0.00188855	0.00187592	0.00227135	0.00208475	0.00205879	10.4054	0.0140946	0.0140775	0.0141581	0.0137917	0.0140067	0.0141959										3.73035
								10.6715	0.00213668	0.00190507	0.00190003	0.00229321	0.00211286	0.00209635	10.4139	0.0139493	0.0141368	0.0144307	0.0137822	0.0140262	0.0139388										3.73333
								10.68	0.00214756	0.00192488	0.00191963	0.00231579	0.00214365	0.00212006	10.4225	0.013876	0.014107	0.0143885	0.0138003	0.0138858	0.0138798										3.73632
								10.6885	0.00216367	0.00194684	0.00193657	0.00234259	0.0021613	0.00213976	10.431	0.0139576	0.0141178	0.0142058	0.0140309	0.0138642	0.0138997										3.73931
								10.6971	0.00218502	0.00196859	0.00195565	0.00237677	0.00219342	0.0021728	10.4395	0.0140402	0.013998	0.0140822	0.013808	0.0138508	0.0139325										3.74229
								10.7056	0.00220636	0.00199589	0.00197495	0.00241984	0.0022242	0.00219723	10.4481	0.0138754	0.013955	0.0140423	0.0137396	0.0138566	0.0140134										3.74528
								10.7141	0.00221365	0.00202185	0.00199721	0.00244365	0.00225478	0.00222032	10.4566	0.0138017	0.0140329	0.0140397	0.0137714	0.0138672	0.0140208										3.74827
								10.7227	0.00223427	0.00203417	0.00201948	0.0024687	0.00227777	0.00225644	10.4651	0.0138657	0.0140669	0.0141308	0.0137651	0.0137979	0.0138875										3.75125
								10.7312	0.00226126	0.0020471	0.00203426	0.00249558	0.00230825	0.00228948	10.4737	0.0139113	0.014003	0.0140847	0.0138581	0.0138092	0.0139386										3.75424
								10.7397	0.0022785	0.00206054	0.00205683	0.00252074	0.00235339	0.00232201	10.4822	0.0138245	0.0140412	0.0140131	0.0138108	0.0138263	0.0138993										3.75723
								10.7483	0.00229297	0.0020826	0.00207695	0.00256135	0.00238111	0.00235947	10.4907	0.0138706	0.0141258	0.0141076	0.0137463	0.0138652	0.0138244										3.76021
								10.7568	0.00229718	0.00210343	0.00209522	0.00258167	0.0024001	0.00239549	10.4993	0.0139422	0.014189	0.0139977	0.0137495	0.0139259	0.0138381										3.7632
								10.7653	0.00231267	0.00211739	0.00211943	0.00260078	0.00243385	0.00242504	10.5078	0.0139839	0.0141763	0.013961	0.0139103	0.0138952	0.0138884										3.76619
								10.7739	0.00232848	0.0021334	0.00213719	0.00263791	0.00247346	0.00245162	10.5163	0.0140158	0.014076	0.0139956	0.0139148	0.0138841	0.0138937										3.76917
								10.7824	0.00233525	0.00214643	0.00215966	0.00266191	0.00250004	0.0024783	10.5249	0.0139087	0.0140407	0.0139659	0.0138372	0.0138554	0.0138816										3.77216
								10.7909	0.00233607	0.00215115	0.00217906	0.00267864	0.00251739	0.00250457	10.5334	0.0139516	0.0140391	0.014024	0.0138573	0.0138809	0.0139351										3.77515
								10.7995	0.00232653	0.00216747	0.00219117	0.00269638	0.00252796	0.00252941	10.5419	0.0139695	0.0139315	0.0140084	0.0137467	0.013861	0.0141085										3.77813
								10.808	0.00232673	0.0021842	0.00220266	0.00270673	0.00253741	0.00254685	10.5505	0.0139465	0.0139697	0.0139972	0.0136546	0.0138102	0.0141056										3.78112
								10.8165	0.00232181	0.0021845	0.00221908	0.00270909	0.00254818	0.00256317	10.559	0.0140117	0.013998	0.0141994	0.0137377	0.013912	0.0140175										3.78411
								10.8251	0.00231001	0.0021803	0.00222329	0.00270558	0.00254829	0.00257404	10.5675	0.0139136	0.0139718	0.0142101	0.0139669	0.0141929	0.0140731										3.78709
								10.8336	0.00229112	0.00217506	0.00222463	0.00269203	0.00254049	0.00257764	10.5761	0.0138684	0.0140141	0.0141027	0.0139887	0.0140412	0.0140322										3.79008
								10.8421	0.00227132	0.00216521	0.00222729	0.00267714	0.00254377	0.00257487	10.5846	0.0139138	0.014075	0.0140134	0.0139727	0.0139368	0.0139851										3.79307
								10.8507	0.00224371	0.00215649	0.00222073	0.00265229	0.00253393	0.00257261	10.5931	0.0139942	0.0142014	0.0140558	0.0139131	0.0139018	0.0140293										3.79605
								10.8592	0.00220185	0.00214294	0.00222001	0.00261689	0.00250387	0.00257743	10.6017	0.0139352	0.0141104	0.0140858	0.0138828	0.0138032	0.0138418										3.79904
								10.8677	0.00216583	0.00212191	0.00221693	0.00258722	0.00247759	0.00255742	10.6102	0.0139346	0.0140172	0.0140211	0.0137895	0.0138028	0.0139039										3.80203
								10.8763	0.0021297	0.00210774	0.0022039	0.00254494	0.0024502	0.00253002	10.6187	0.0139995	0.0140054	0.0140402	0.0137499	0.0137359	0.0140607										3.80501
								10.8848	0.00210005	0.00207634	0.00219251	0.00250154	0.00242157	0.00251052	10.6273	0.0138182	0.0139296	0.0140501	0.0137295	0.0137619	0.0139397										3.808
								10.8933	0.00207439	0.00205469	0.0021841	0.00246182	0.00239663	0.00249154	10.6358	0.0138603	0.0140227	0.0140873	0.0137282	0.0139927	0.0139444										3.81099
								10.9019	0.00205448	0.00204976	0.00217845	0.00242153	0.00237374	0.00247861	10.6443	0.0138983	0.0141963	0.0141002	0.0137268	0.013966	0.0139737										3.81397
								10.9104	0.00203437	0.00204566	0.00217147	0.00240696	0.00235199	0.0024705	10.6529	0.0138539	0.0140945	0.0142397	0.0137664	0.0139089	0.0139638										3.81696
								10.9189	0.00201949	0.00204843	0.00217629	0.00239103	0.00234469	0.0024624	10.6614	0.0138938	0.014078	0.0142658	0.0138335	0.013777	0.0139675										3.81995
								10.9275	0.00202195	0.00204905	0.00218686	0.00236273	0.00233649	0.0024586	10.6699	0.0138564	0.0140591	0.0139637	0.0139012	0.01373	0.0139691										3.82293
								10.936	0.0020317	0.00205756	0.00218922	0.00234799	0.00232735	0.00246004	10.6785	0.0138415	0.0140557	0.0139808	0.0140359	0.0138254	0.0140134										3.82592
								10.9445	0.00203252	0.00207686	0.00219763	0.00235691	0.00233432	0.00246712	10.687	0.0138837	0.0140691	0.0141018	0.0138718	0.0140512	0.0140318										3.82891
								10.9531	0.00202914	0.0020866	0.0022082	0.00236007	0.00234776	0.00246629	10.6955	0.013998	0.014073	0.0141713	0.0137663	0.0141055	0.0140213										3.83189
								10.9616	0.00202945	0.00208178	0.00221918	0.00235392	0.0023488	0.00246517	10.7041	0.0140564	0.0141127	0.0141378	0.0138774	0.014077	0.0140795										3.83488
								10.9701	0.00203468	0.0020904	0.0022275	0.00235146	0.00235136	0.00246804	10.7126	0.0140175	0.0141223	0.0142383	0.0141366	0.0141338	0.014174										3.83787
								10.9787	0.00203119	0.00211093	0.00222996	0.00234828	0.002353	0.00246978	10.7211	0.0140781	0.0141946	0.0143592	0.0141358	0.0142555	0.0141849										3.84085
								10.9872	0.00202	0.00211647	0.0022395	0.00234919	0.00233741	0.00246517	10.7297	0.0141462	0.0143157	0.0142557	0.0140173	0.0143348	0.014135										3.84384
								10.9957	0.00202739	0.00211872	0.00225264	0.00233545	0.00233094	0.00245583	10.7382	0.014145	0.0142603	0.0142151	0.013857	0.0141316	0.0140831										3.84683
								11.0043	0.00204176	0.00211718	0.00225428	0.00233002	0.00233084	0.00246866	10.7467	0.0137745	0.0140949	0.0140448	0.0135236	0.0139152	0.0139448										3.84981
								11.0128	0.00205561	0.0021256	0.0022627	0.00233495	0.00232632	0.00248887	10.7553	0.0134833	0.0137606	0.0140435	0.0132646	0.0136445	0.0138391										3.8528
								11.0213	0.00206403	0.00214181	0.00229039	0.00234276	0.00233135	0.00249257	10.7638	0.0133676	0.0135642	0.0139415	0.0131746	0.0136097	0.0137637										3.85579
								11.0299	0.00207439	0.00215567	0.00230518	0.00235262	0.00234899	0.00250416	10.7723	0.0133874	0.0136112	0.0138551	0.0131836	0.0135194	0.0136827										3.85877
								11.0384	0.0020902	0.00217434	0.00231144	0.00236718	0.00235567	0.00251914	10.7809	0.0134937	0.0137115	0.0138477	0.0132997	0.0135073	0.0137055										3.86176
								11.0469	0.00209892	0.00220123	0.00232632	0.00237711	0.00236624	0.00251914	10.7894	0.013536	0.0137573	0.0137689	0.0134985	0.0136311	0.0137632										3.86475
								11.0555	0.00209912	0.00220882	0.00233207	0.00237196	0.00238132	0.00252407	10.7979	0.0136214	0.0138127	0.0138873	0.0135044	0.0136817	0.0138434										3.86773
								11.064	0.00208312	0.00219928	0.00233125	0.00235617	0.00237938	0.0025252	10.8065	0.0138214	0.0138792	0.0140189	0.0135582	0.0138139	0.0140071										3.87072
								11.0725	0.00206998	0.00219446	0.00232797	0.0023455	0.00238317	0.00250324	10.815	0.0140115	0.0141497	0.014126	0.0137222	0.0139601	0.0140891										3.87371
								11.0811	0.00204833	0.00217824	0.00230622	0.00233437	0.00237989	0.00247697	10.8235	0.0140773	0.0142843	0.0142738	0.0138344	0.014197	0.0142163										3.87669
								11.0896	0.00201231	0.00215741	0.00227246	0.00229661	0.00235507	0.00245408	10.8321	0.0141157	0.0143186	0.0145547	0.0141084	0.0143431	0.0144307										3.87968
								11.0981	0.0019846	0.00212663	0.00224783	0.00226223	0.00232038	0.0024116	10.8406	0.014333	0.01448	0.014879	0.0143295	0.014482	0.0145446										3.88267
								11.1067	0.0019571	0.00209204	0.00222618	0.00222631	0.00227739	0.00237968	10.8491	0.0144797	0.0147242	0.0149458	0.0144304	0.0147033	0.0147057										3.88565
								11.1152	0.00192477	0.00205623	0.00218565	0.00218836	0.00223439	0.00234982	10.8577	0.0145621	0.0149734	0.015035	0.0145457	0.0147729	0.0148993										3.88864
								11.1237	0.00190127	0.0020236	0.00215065	0.00215871	0.00219581	0.00231298	10.8662	0.0146923	0.0152708	0.0151755	0.0147552	0.0149532	0.0150353										3.89163
								11.1323	0.00188434	0.00200656	0.00213597	0.00213757	0.00215753	0.00228661	10.8747	0.015036	0.0153603	0.0153445	0.0149038	0.0150769	0.0152799										3.89461
								11.1408	0.00185705	0.00199373	0.00212417	0.00211365	0.00212746	0.002259	10.8833	0.0152502	0.0154625	0.0154635	0.0152654	0.0152392	0.0154297										3.8976
								11.1493	0.00183847	0.0019648	0.00210354	0.00208647	0.0021018	0.0022352	10.8918	0.0151722	0.0155971	0.0158435	0.0154403	0.0154621	0.0155976										3.90059
								11.1579	0.00182688	0.00193257	0.00206989	0.00206809	0.00207563	0.00222145	10.9003	0.0152581	0.015684	0.0159454	0.0154897	0.0156342	0.0157242										3.90357
								11.1664	0.00180563	0.00191698	0.00203941	0.00204294	0.00204434	0.00219979	10.9089	0.0155346	0.01584	0.015975	0.0156258	0.0158723	0.0159121										3.90656
								11.1749	0.00178388	0.00188301	0.00200473	0.00201062	0.00201335	0.00216942	10.9174	0.0156384	0.0159372	0.0161037	0.0156367	0.0160284	0.0159475										3.90955
								11.1835	0.00176243	0.00182995	0.00195507	0.00197848	0.00197569	0.0021218	10.9259	0.0157966	0.0161897	0.0161747	0.0157674	0.0160132	0.0160297										3.91253
								11.192	0.00174611	0.00178275	0.00190889	0.00193351	0.00191413	0.00206916	10.9345	0.0158217	0.0163085	0.0162759	0.0159371	0.0160165	0.0162258										3.91552
								11.2005	0.00171718	0.00172744	0.00186291	0.00187677	0.00186291	0.00202626	10.943	0.0159731	0.0162902	0.0165067	0.0160485	0.0161169	0.0162551										3.91851
								11.2091	0.00167787	0.00167562	0.00180391	0.00182719	0.00180843	0.00196541	10.9515	0.016151	0.0164488	0.0166255	0.0160714	0.0162352	0.0163947										3.92149
								11.2176	0.00164165	0.00163416	0.0017448	0.00176881	0.00176522	0.00190918	10.9601	0.0161602	0.0165461	0.0166278	0.0161915	0.0163899	0.0164888										3.92448
								11.2261	0.00159824	0.00158603	0.001702	0.0017158	0.00172304	0.00186331	10.9686	0.0162085	0.0165558	0.0166287	0.0162556	0.0164652	0.0164471										3.92747
								11.2347	0.0015458	0.00154508	0.00167091	0.00168726	0.0016745	0.00181979	10.9771	0.0163508	0.0166595	0.0168116	0.0162202	0.0165167	0.01646										3.93045
								11.2432	0.00149716	0.00151779	0.00163992	0.00165319	0.00164823	0.00179291	10.9857	0.016352	0.0166761	0.0167518	0.0163024	0.0165548	0.0165659										3.93344
								11.2517	0.00146473	0.00149141	0.00160872	0.00162179	0.00162319	0.00176664	10.9942	0.0163541	0.016698	0.0166188	0.0163204	0.016624	0.0165606										3.93643
								11.2603	0.00143323	0.00147192	0.00157722	0.0015899	0.00160523	0.00172898	11.0027	0.0163006	0.0166183	0.0166712	0.0162989	0.0165617	0.0165622										3.93941
								11.2688	0.00140491	0.00145047	0.00155628	0.00157287	0.00158162	0.00170425	11.0113	0.0163111	0.0166644	0.0168116	0.0163452	0.0165702	0.0166569										3.9424
								11.2773	0.00137761	0.00142256	0.00152991	0.0015559	0.00155382	0.00168136	11.0198	0.0164474	0.0168396	0.0168745	0.0164054	0.0167224	0.0167837										3.94539
								11.2859	0.00135565	0.00139854	0.00149399	0.00151877	0.00152806	0.00164627	11.0283	0.0165881	0.0168359	0.016841	0.016377	0.0167086	0.0169449										3.94837
								11.2944	0.00134888	0.00136848	0.0014669	0.00149158	0.00149892	0.00161558	11.0369	0.0165828	0.0168516	0.0168585	0.016453	0.0168241	0.0169788										3.95136
								11.3029	0.0013223	0.001342	0.00143201	0.0014652	0.00146946	0.00158244	11.0454	0.0165622	0.0171119	0.0170672	0.0166629	0.0169277	0.0168822										3.95435
								11.3115	0.0012911	0.00131819	0.00140451	0.0014339	0.00143868	0.0015537	11.0539	0.0167968	0.0171692	0.0170776	0.0167468	0.0169121	0.016867										3.95733
								11.32	0.00127848	0.00129069	0.0013768	0.00140282	0.00140502	0.00153164	11.0625	0.0167998	0.0169343	0.0169889	0.0169189	0.0168609	0.0169092										3.96032
								11.3285	0.00124995	0.00124605	0.00133853	0.00137942	0.00136767	0.00149408	11.071	0.0167335	0.0169907	0.0170206	0.017045	0.0169088	0.0171359										3.96331
								11.3371	0.00122686	0.0012089	0.0013061	0.00135456	0.00133134	0.00144318	11.0795	0.016741	0.0170653	0.0170363	0.0170349	0.0170152	0.0170929										3.96629
								11.3456	0.001201	0.00117309	0.00126023	0.00131545	0.00129122	0.00140152	11.0881	0.0167654	0.0170865	0.0170908	0.0169707	0.0170031	0.0169675										3.96928
								11.3541	0.00116765	0.00112855	0.00121097	0.00126588	0.00125038	0.00136252	11.0966	0.0168048	0.0171361	0.0172331	0.0168082	0.017103	0.0169543										3.97227
								11.3627	0.00113522	0.00109058	0.0011612	0.00121828	0.00120697	0.00131091	11.1051	0.0167697	0.0171581	0.0172723	0.0168359	0.0172092	0.0170098										3.97525
								11.3712	0.00110023	0.00104902	0.00111933	0.00117794	0.00115433	0.00126616	11.1137	0.0167127	0.0171021	0.0170657	0.0169095	0.0171277	0.016994										3.97824
								11.3797	0.00107263	0.00101146	0.001083	0.00112921	0.00111184	0.00123538	11.1222	0.0167455	0.0171069	0.016981	0.0170465	0.0169603	0.0168154										3.98123
								11.3883	0.0010364	0.00096416	0.00105909	0.00108911	0.00108167	0.00120018	11.1307	0.0167373	0.0170438	0.0170327	0.0169761	0.0169035	0.0168476										3.98421
								11.3968	0.00099135	0.00094014	0.00104236	0.00106468	0.00104883	0.00116806	11.1393	0.0166745	0.0169152	0.0169442	0.0168691	0.0168223	0.0167793										3.9872
								11.4053	0.00094569	0.00092516	0.0010164	0.00104028	0.0010283	0.00113563	11.1478	0.016643	0.016875	0.0167284	0.0168672	0.0168254	0.0166297										3.99019
								11.4139	0.00092506	0.00090053	0.00098756	0.0010256	0.0010085	0.0011148	11.1563	0.0165956	0.0168434	0.0167338	0.0167382	0.0168265	0.0165319										3.99317
								11.4224	0.00090587	0.00088853	0.00096991	0.00101184	0.00098818	0.0011031	11.1649	0.0165571	0.0165579	0.0165162	0.0165867	0.0165237	0.016413										3.99616
								11.4309	0.00088227	0.00087724	0.00095831	0.00098947	0.00097247	0.00107642	11.1734	0.0164514	0.0164525	0.016245	0.0165216	0.0162928	0.0163048										3.99915
								11.4395	0.00086575	0.00085518	0.00093441	0.00096866	0.00096221	0.00106144	11.1819	0.0164	0.0163085	0.0160875	0.0163797	0.0160959	0.0161717										4.00213
								11.448	0.00085148	0.00083414	0.00092075	0.00096004	0.0009462	0.00104246	11.1905	0.0163981	0.0160447	0.0160229	0.0161023	0.0159371	0.0159857										4.00512
								11.4565	0.00084009	0.00082347	0.00092208	0.00095161	0.00093143	0.00102296	11.199	0.0160568	0.0159367	0.0158073	0.015956	0.0158825	0.0158814										4.00811
								11.4651	0.00082839	0.00081813	0.00091275	0.00093447	0.0009228	0.00102039	11.2075	0.0158944	0.015776	0.0155163	0.0158207	0.0157237	0.0155783										4.01109
								11.4736	0.00082275	0.00080992	0.00090618	0.00091519	0.0009028	0.00101013	11.2161	0.0158579	0.0155894	0.0153161	0.0156096	0.0155557	0.0154643										4.01408
								11.4821	0.00081125	0.00079248	0.00090218	0.00090515	0.00089284	0.00099104	11.2246	0.0157566	0.0154048	0.0152641	0.0155289	0.0154445	0.0152956										4.01707
								11.4907	0.00080489	0.00077236	0.00087714	0.00090494	0.00088104	0.00097555	11.2331	0.0156242	0.015346	0.0152492	0.0153292	0.0154178	0.0151064										4.02005
								11.4992	0.00081403	0.00076261	0.00086339	0.00090246	0.00087365	0.0009657	11.2417	0.0154855	0.0152953	0.0151715	0.0152834	0.0151524	0.0149756										4.02304
								11.5077	0.00080305	0.00076538	0.000864	0.00088942	0.00086883	0.00095933	11.2502	0.0153177	0.0151404	0.0151279	0.0151835	0.0150699	0.0148948										4.02603
								11.5163	0.0007894	0.00075779	0.00085713	0.00087098	0.00085857	0.0009618	11.2587	0.015295	0.0151034	0.0150298	0.015086	0.014988	0.0147858										4.02901
								11.5248	0.00078355	0.0007464	0.00084328	0.00086923	0.00084379	0.0009542	11.2673	0.0151301	0.0149732	0.0148877	0.0149558	0.0149094	0.0146535										4.032
								11.5333	0.0007779	0.0007387	0.00083076	0.00086798	0.00083301	0.00093542	11.2758	0.0150486	0.0148486	0.0148017	0.0149266	0.0148161	0.0145822										4.03499
								11.5419	0.00077544	0.00073901	0.00082296	0.00085517	0.00082911	0.00092588	11.2843	0.014951	0.014731	0.0146773	0.0148435	0.01472	0.0145234										4.03797
								11.5504	0.00076446	0.0007345	0.00082398	0.00084942	0.00081218	0.00092424	11.2929	0.0149116	0.0146296	0.0145842	0.0147146	0.0146085	0.0144691										4.04096
								11.5589	0.00075974	0.00072752	0.00082449	0.00084173	0.00080684	0.00091511	11.3014	0.0149713	0.0146508	0.0145494	0.0144975	0.0145467	0.0144055										4.04395
								11.5675	0.00076364	0.00072547	0.00081229	0.00083751	0.00080243	0.00090382	11.3099	0.0148683	0.0146598	0.0144766	0.0144447	0.0144601	0.014328										4.04693
								11.576	0.00076467	0.00071674	0.00080141	0.00082909	0.00079668	0.00089745	11.3185	0.0148165	0.0145259	0.0144101	0.0143912	0.014406	0.0143482										4.04992
								11.5845	0.0007502	0.00071828	0.00079515	0.00081905	0.00079094	0.00089468	11.327	0.0147238	0.0145028	0.0143817	0.0142806	0.0143026	0.0142341										4.05291
								11.5931	0.00074732	0.0007111	0.00079473	0.00081709	0.00077914	0.00088832	11.3355	0.0146397	0.0145797	0.0142946	0.0142851	0.0142055	0.014023										4.05589
								11.6016	0.00075153	0.00069766	0.00078612	0.0008099	0.00078088	0.00087457	11.3441	0.0144487	0.0146297	0.0142501	0.0143561	0.0141342	0.0139646										4.05888
								11.6101	0.00074763	0.00070997	0.00078027	0.00079668	0.00077544	0.00086431	11.3526	0.0143555	0.0145433	0.0141672	0.014159	0.0141572	0.0139621										4.06187
								11.6187	0.00073521	0.00070966	0.00079062	0.00079493	0.00076528	0.00085004	11.3611	0.0143438	0.0143659	0.0140938	0.0139968	0.0142808	0.0139068										4.06485
								11.6272	0.00073152	0.0006917	0.00079124	0.00079154	0.00076313	0.00084112	11.3697	0.0142369	0.0140967	0.0141706	0.0139725	0.0140987	0.0138668										4.06784
								11.6357	0.00074014	0.00069345	0.00078334	0.00078211	0.00075902	0.00084173	11.3782	0.014085	0.0140232	0.0141384	0.013964	0.0139836	0.0138719										4.07083
								11.6443	0.00073552	0.00069673	0.00077688	0.00078355	0.00075276	0.00083363	11.3867	0.0140137	0.0140731	0.0140545	0.013898	0.0139604	0.0139362										4.07381
								11.6528	0.00072803	0.00070433	0.00076723	0.00078702	0.00074076	0.00082418	11.3953	0.0140059	0.0141139	0.0140077	0.0138384	0.0138346	0.0140114										4.0768
								11.6613	0.00073583	0.00069201	0.00076333	0.00077902	0.00073552	0.00082778	11.4038	0.0139585	0.0140282	0.0140069	0.0137829	0.0138194	0.0138752										4.07979
								11.6699	0.00073203	0.00066749	0.0007622	0.00077411	0.00073173	0.00082572	11.4123	0.0138398	0.0139426	0.0140124	0.0137477	0.0138059	0.0138195										4.08277
								11.6784	0.00072239	0.00066215	0.00075584	0.00077522	0.00072978	0.0008209	11.4209	0.0138065	0.0139656	0.0140185	0.0137159	0.0138002	0.0139102										4.08576
								11.6869	0.00071797	0.00067303	0.00075605	0.00076353	0.00073449	0.00081382	11.4294	0.0139141	0.0139565	0.0139812	0.013685	0.01381	0.0139512										4.08875
								11.6955	0.00071808	0.00068083	0.00076425	0.00075686	0.00072752	0.00080889	11.4379	0.0138838	0.0140742	0.0140446	0.0137408	0.0138054	0.0139124										4.09173
								11.704	0.00072536	0.00067303	0.00075872	0.00074979	0.00072105	0.00080458	11.4465	0.013722	0.0140068	0.0140129	0.0138302	0.0139699	0.0138778										4.09472
								11.7125	0.000719	0.00067087	0.00074989	0.00075123	0.00072362	0.00079494	11.455	0.0137916	0.0139507	0.01398	0.01382	0.0139593	0.0138469										4.09771
								11.7211	0.00071079	0.00066554	0.00075061	0.0007549	0.00072311	0.00077965	11.4635	0.0139186	0.0138788	0.0141018	0.0137539	0.013749	0.0139895										4.10069
								11.7296	0.0007034	0.00065702	0.00075174	0.00074639	0.00070792	0.00077154	11.4721	0.0137725	0.0138132	0.013954	0.0136905	0.0137625	0.0140728										4.10368
								11.7381	0.00070289	0.00065671	0.00075399	0.00073972	0.00069848	0.00077719	11.4806	0.0135653	0.0138757	0.0139507	0.0136154	0.0138052	0.0140484										4.10667
								11.7467	0.00069981	0.00065579	0.00074763	0.00073347	0.00069899	0.00077482	11.4891	0.0135817	0.0139814	0.0140234	0.0135809	0.0137726	0.013966										4.10965
								11.7552	0.00069858	0.00065343	0.00074537	0.00073111	0.00069673	0.00077288	11.4977	0.0136845	0.0138494	0.0139149	0.0136302	0.0137794	0.0139053										4.11264
								11.7637	0.00070443	0.00065158	0.00073163	0.00073315	0.00069088	0.00077031	11.5062	0.0137044	0.0138173	0.0139404	0.0135732	0.0137589	0.0138436										4.11563
								11.7723	0.00070371	0.00064409	0.0007147	0.00072545	0.00068257	0.00077134	11.5147	0.0136808	0.0140169	0.0139846	0.0135262	0.0137691	0.013801										4.11861
								11.7808	0.00069878	0.00064214	0.00072167	0.0007188	0.00067877	0.00075964	11.5233	0.0136272	0.0139537	0.013857	0.0135889	0.0138102	0.013792										4.1216
								11.7893	0.00069252	0.00064419	0.00072208	0.00072424	0.00067734	0.00075235	11.5318	0.0136279	0.0138481	0.013876	0.0136217	0.0138903	0.0138254										4.12459
								11.7979	0.00069612	0.00063711	0.00071336	0.00072657	0.00067221	0.00075225	11.5403	0.0137414	0.0138889	0.0140774	0.0135878	0.0138627	0.0138781										4.12757
								11.8064	0.00069971	0.00062603	0.00071972	0.00071376	0.00066338	0.00075256	11.5489	0.0137021	0.0139199	0.0140865	0.0136588	0.0137511	0.0138914										4.13056
								11.8149	0.00069755	0.00062295	0.00071818	0.00070741	0.00066133	0.00075738	11.5574	0.0136472	0.0139319	0.0140273	0.0136379	0.0137402	0.013842										4.13355
								11.8235	0.00069663	0.00063506	0.00071069	0.00070966	0.00066102	0.00074619	11.5659	0.0136764	0.013984	0.013954	0.0135368	0.0138444	0.0138561										4.13653
								11.832	0.00069919	0.00063372	0.00070566	0.00070574	0.00065733	0.00073439	11.5745	0.0136931	0.0139372	0.0138861	0.0135294	0.0137885	0.0139111										4.13952
								11.8405	0.00069324	0.00062592	0.00070104	0.00069139	0.00065209	0.00071695	11.583	0.0137035	0.0138464	0.0139354	0.0135787	0.013712	0.0137843										4.14251
								11.8491	0.00068637	0.00062582	0.00069848	0.0006871	0.00064286	0.00070997	11.5915	0.0136983	0.0138616	0.0139699	0.013586	0.0137264	0.0137024										4.14549
								11.8576	0.00068031	0.00061341	0.00068883	0.00069713	0.00064717	0.00071664	11.6001	0.0137464	0.0138372	0.0139182	0.0135482	0.0137374	0.0137785										4.14848
								11.8661	0.00067303	0.00060355	0.00068975	0.00069006	0.00064553	0.00071592	11.6086	0.0136645	0.013785	0.0138042	0.0135454	0.0136959	0.0138921										4.15147
								11.8747	0.00067713	0.00060407	0.00068914	0.00068637	0.00063516	0.00071859	11.6171	0.013573	0.0137646	0.0137996	0.0135654	0.0137281	0.0138365										4.15445
								11.8832	0.0006759	0.00060294	0.0006796	0.00068893	0.0006369	0.00071448	11.6257	0.0136773	0.0136844	0.0139113	0.0135128	0.0137924	0.0137848										4.15744
								11.8917	0.0006758	0.0006016	0.00067518	0.00068737	0.00063547	0.00071079	11.6342	0.013662	0.0137126	0.0139528	0.0134785	0.0137638	0.0137548										4.16043
								11.9003	0.00066677	0.00059811	0.00068062	0.0006762	0.00061864	0.00071356	11.6427	0.0135967	0.0138465	0.0138211	0.0134993	0.0137294	0.0138243										4.16341
								11.9088	0.0006603	0.00059473	0.00068288	0.00067336	0.00061577	0.00070864	11.6513	0.013668	0.0138398	0.0138	0.0135503	0.0136917	0.0137966										4.1664
								11.9173	0.00067087	0.00059627	0.00067703	0.00068749	0.00062623	0.00070012	11.6598	0.0136471	0.0136996	0.013875	0.0136432	0.013726	0.0137981										4.16939
								11.9259	0.00067816	0.00059298	0.00066862	0.00068102	0.00062223	0.00069078	11.6683	0.0136757	0.0136854	0.0139376	0.0135859	0.0137133	0.0138782										4.17237
								11.9344	0.00067395	0.00058713	0.00066431	0.00067558	0.00062428	0.00068596	11.6769	0.013865	0.0137476	0.0139903	0.0136076	0.0136261	0.0137752										4.17536
								11.9429	0.00067056	0.00058057	0.00066102	0.00066892	0.00062428	0.00068739	11.6854	0.0138533	0.0137719	0.0138929	0.0137004	0.0135725	0.0137091										4.17835
								11.9515	0.00066595	0.00057903	0.00065876	0.00066575	0.00061885	0.00069088	11.6939	0.0137821	0.0138443	0.0137907	0.0137049	0.013598	0.0137113										4.18133
								11.96	0.00066256	0.00057492	0.00065999	0.00066984	0.00061238	0.00068421	11.7025	0.01366	0.0139098	0.0138808	0.0137047	0.0137024	0.0137582										4.18432
								11.9685	0.00066256	0.00057903	0.00065887	0.00066881	0.00061823	0.00067867	11.711	0.0136859	0.0139013	0.0140606	0.0136809	0.0137196	0.0137739										4.18731
								11.9771	0.00066523	0.0005856	0.00064953	0.00066347	0.0006173	0.00068801	11.7195	0.0136604	0.0138969	0.0139011	0.0135089	0.013684	0.0136881										4.19029
								11.9856	0.00067108	0.0005819	0.00064819	0.00065671	0.00060007	0.00068462	11.7281	0.0135944	0.01381	0.0137241	0.0134817	0.013644	0.013698										4.19328
								11.9941	0.00066666	0.0005859	0.00065404	0.0006564	0.00060663	0.0006758	11.7366	0.0136805	0.0137186	0.0136844	0.0134681	0.0136885	0.0137759										4.19627
								12.0027	0.00066184	0.00059021	0.00064768	0.0006564	0.00061279	0.00067775	11.7451	0.0136029	0.0137127	0.0137354	0.0134446	0.013762	0.0138013										4.19925
								12.0112	0.00065066	0.00058426	0.00065117	0.0006523	0.00060992	0.00067539	11.7537	0.0135611	0.0137777	0.0137225	0.0134299	0.0137181	0.0137141										4.20224
								12.0197	0.00064891	0.00057195	0.0006563	0.00065077	0.00060776	0.00067364	11.7622	0.0136623	0.0137229	0.0137806	0.0134826	0.0136514	0.0136678										4.20523
								12.0283	0.00066205	0.00056415	0.0006603	0.00065867	0.00060058	0.00067395	11.7707	0.0136485	0.0137044	0.0138009	0.0136018	0.0137187	0.0137094										4.20821
								12.0368	0.00066533	0.00056794	0.00065138	0.00066194	0.00059022	0.00068257	11.7793	0.0135319	0.0137639	0.0138426	0.0136318	0.0140248	0.0138278										4.2112
								12.0453	0.00065558	0.00058324	0.00064481	0.0006607	0.00058498	0.00068729	11.7878	0.0135605	0.0137482	0.0138227	0.0135583	0.013793	0.0137266										4.21419
								12.0539	0.00065312	0.00057698	0.00065158	0.00065343	0.00058703	0.00066902	11.7963	0.013614	0.0137844	0.0138322	0.0135241	0.0136002	0.0137409										4.21717
								12.0624	0.00066246	0.00056148	0.00065702	0.00065589	0.0005896	0.00065794	11.8049	0.0135931	0.0138669	0.0139671	0.0134575	0.0136393	0.0137388										4.22016
								12.0709	0.00065999	0.0005663	0.00065035	0.00065403	0.00059545	0.00066266	11.8134	0.0135742	0.0139059	0.0137069	0.0134614	0.0136203	0.0136533										4.22315
								12.0795	0.00066153	0.00057287	0.00064122	0.00064676	0.00059381	0.00067128	11.8219	0.013546	0.0137736	0.0136595	0.0135292	0.0135294	0.0137027										4.22613
								12.088	0.00065774	0.0005702	0.00063968	0.0006484	0.00058847	0.00066256	11.8305	0.0135613	0.0136364	0.0138517	0.0135492	0.0135669	0.0137544										4.22912
								12.0965	0.00064491	0.00056497	0.00064132	0.00064983	0.00059196	0.0006484	11.839	0.0135269	0.0136581	0.0139228	0.0135493	0.0135491	0.0137637										4.23211
								12.1051	0.00065055	0.00056918	0.00064327	0.00064869	0.00059709	0.00065394	11.8475	0.0135432	0.0137155	0.0137311	0.0135068	0.013624	0.0136602										4.23509
								12.1136	0.00065045	0.00056374	0.00063568	0.00064018	0.00059688	0.00065692	11.8561	0.0136339	0.0136201	0.0136814	0.0135357	0.0136679	0.0136761										4.23808
								12.1221	0.00064922	0.00056261	0.00063065	0.00063733	0.00060027	0.00065353	11.8646	0.0136061	0.0135919	0.0137352	0.0136565	0.0136148	0.0138414										4.24107
								12.1307	0.00065589	0.00057492	0.00063321	0.00064348	0.00059565	0.00065609	11.8731	0.0136568	0.0136398	0.0138116	0.0136476	0.0136815	0.0138313										4.24405
								12.1392	0.00065127	0.00057133	0.0006367	0.00064716	0.00059463	0.00065815	11.8817	0.0136104	0.0136371	0.0139424	0.0135581	0.0136831	0.0137052										4.24704
								12.1477	0.00064799	0.00056487	0.00063639	0.00064594	0.00059678	0.00065456	11.8902	0.0135123	0.0136299	0.0139716	0.0135059	0.0137949	0.013631										4.25003
								12.1563	0.00065127	0.00056302	0.00062921	0.00065158	0.00059063	0.00065035	11.8987	0.0135553	0.0138344	0.0139244	0.0135518	0.0138795	0.0136416										4.25301
								12.1648	0.00064552	0.00056969	0.00062531	0.00065443	0.0005896	0.00065025	11.9073	0.0136868	0.0139117	0.0138279	0.0135912	0.0137414	0.0136696										4.256
								12.1733	0.00063762	0.00056353	0.00062993	0.00064316	0.00058621	0.00064594	11.9158	0.0135844	0.0138239	0.0137464	0.0136368	0.013741	0.0138099										4.25899
								12.1819	0.00064388	0.00055594	0.00062172	0.00064141	0.0005896	0.00064891	11.9243	0.0135276	0.0136682	0.0139492	0.0135593	0.0137588	0.0136745										4.26197
								12.1904	0.00065281	0.00057256	0.00062049	0.00063393	0.00058755	0.00065548	11.9329	0.0135676	0.0137589	0.0139774	0.0135003	0.0136136	0.0135722										4.26496
								12.1989	0.0006486	0.0005662	0.00062438	0.00063467	0.00058847	0.00065456	11.9414	0.013621	0.0138726	0.0136855	0.0135909	0.0135569	0.0136547										4.26795
								12.2075	0.00063937	0.00054978	0.00062223	0.00064614	0.00059062	0.00065035	11.9499	0.0135576	0.0138076	0.0136816	0.0135944	0.0136611	0.0138484										4.27093
								12.216	0.00064881	0.00055984	0.00061884	0.00064655	0.00057811	0.00064337	11.9585	0.0136244	0.0140044	0.0137724	0.0135559	0.0136464	0.0138132										4.27392
								12.2245	0.0006562	0.00056487	0.00061607	0.00064356	0.00057287	0.0006444	11.967	0.0136491	0.0137878	0.0137937	0.0135592	0.0135675	0.0138969										4.27691
								12.2331	0.00064224	0.0005546	0.000621	0.00063629	0.00058005	0.00064635	11.9755	0.0135905	0.0136396	0.0138485	0.0134723	0.013611	0.0137863										4.27989
								12.2416	0.00063773	0.00054681	0.00062582	0.00063444	0.00058918	0.00064901	11.9841	0.0135936	0.0136275	0.0137763	0.0134982	0.013598	0.0136049										4.28288
								12.2501	0.00064358	0.0005427	0.00062551	0.0006328	0.00057862	0.00064881	11.9926	0.013541	0.0136994	0.0137251	0.0136033	0.0136102	0.0135744										4.28587
								12.2587	0.00063403	0.00054917	0.00062849	0.00063136	0.00058067	0.00064768	12.0011	0.0135003	0.0137913	0.0138389	0.0136103	0.0136618	0.0135716										4.28885
								12.2672	0.00063249	0.00055604	0.00063454	0.00063096	0.00059226	0.00064953	12.0097	0.0135568	0.0136301	0.0139161	0.0135098	0.0137209	0.0135438										4.29184
								12.2757	0.0006407	0.00055317	0.00062829	0.00063342	0.00058375	0.00064491	12.0182	0.0136186	0.0136213	0.0138663	0.0133661	0.0137179	0.0136146										4.29483
								12.2843	0.00064316	0.00054701	0.00062223	0.00063321	0.00058334	0.00064193	12.0267	0.0136315	0.0136431	0.0138826	0.0133976	0.0136029	0.0137094										4.29781
								12.2928	0.00064399	0.00054978	0.000621	0.00063055	0.00058282	0.00064953	12.0353	0.0136691	0.0136266	0.0137869	0.0135249	0.0135736	0.0136337										4.3008
								12.3013	0.00064029	0.00054804	0.00061997	0.00063352	0.00057923	0.00065579	12.0438	0.013746	0.0138184	0.0137799	0.0134634	0.0135496	0.0136067										4.30379
								12.3099	0.00065425	0.00054896	0.00062131	0.00062634	0.00057995	0.00066215	12.0523	0.01369	0.0137874	0.0137771	0.0135166	0.0135424	0.0137301										4.30677
								12.3184	0.00066051	0.00055501	0.00062469	0.00063095	0.00058262	0.00066133	12.0609	0.0136252	0.0136359	0.0137078	0.013687	0.0135383	0.013869										4.30976
								12.3269	0.00064891	0.00055122	0.00062079	0.00064039	0.00058416	0.00065261	12.0694	0.0135273	0.0136996	0.013648	0.0135543	0.0135506	0.0136448										4.31275
								12.3355	0.00065353	0.00055112	0.00061782	0.00064686	0.0005856	0.00065332	12.0779	0.0135137	0.0138236	0.0137377	0.0134492	0.0135535	0.0135983										4.31573
								12.344	0.00065876	0.00055696	0.00062449	0.00064901	0.00058488	0.00064604	12.0865	0.0136409	0.0137829	0.013894	0.0135062	0.0135656	0.0136245										4.31872
								12.3525	0.00065589	0.00056199	0.00063085	0.00064553	0.00058806	0.00064542	12.095	0.013695	0.0136828	0.0136621	0.0136402	0.0138758	0.013705										4.32171
								12.3611	0.00065692	0.00055194	0.00063147	0.00064563	0.0005938	0.00064532	12.1035	0.0135499	0.0136189	0.0136362	0.0135445	0.0136993	0.0137216										4.32469
								12.3696	0.00066554	0.00054937	0.00062521	0.00064009	0.00059011	0.00064922	12.1121	0.01351	0.0136274	0.0136855	0.0134162	0.0135663	0.0136019										4.32768
								12.3781	0.00065845	0.00055676	0.00061946	0.0006444	0.00058631	0.00065712	12.1206	0.0134876	0.0136835	0.0136405	0.0133342	0.0135165	0.0136229										4.33067
								12.3867	0.00064706	0.00055389	0.00061905	0.00063824	0.00059103	0.00064091	12.1291	0.0134917	0.0137267	0.0136779	0.0133321	0.0135156	0.0136007										4.33365
								12.3952	0.0006601	0.00055101	0.00062367	0.00064337	0.00059432	0.00063998	12.1377	0.0135208	0.0137934	0.0137561	0.0136172	0.0135485	0.0135999										4.33664
								12.4037	0.00065353	0.00055573	0.00062223	0.00064255	0.00058898	0.00064552	12.1462	0.0135294	0.0137833	0.0137946	0.0136557	0.0136694	0.0136579										4.33963
								12.4123	0.00064912	0.00056148	0.000625	0.00063034	0.00058631	0.00063752	12.1547	0.0135626	0.0138076	0.013635	0.0135264	0.0136394	0.0136057										4.34261
								12.4208	0.00065261	0.00054876	0.00063064	0.00063198	0.00059124	0.00063875	12.1633	0.0136341	0.0137509	0.0135656	0.0134689	0.0135821	0.0136429										4.3456
								12.4293	0.00064809	0.00054393	0.00061946	0.00063772	0.00059093	0.00064039	12.1718	0.0136509	0.0136999	0.0135623	0.013478	0.0135142	0.0136318										4.34859
								12.4379	0.00065199	0.00054783	0.00060776	0.00063937	0.00058714	0.00063485	12.1803	0.0135859	0.0137899	0.0135933	0.0135772	0.0134787	0.0135488										4.35157
								12.4464	0.00065332	0.00055009	0.00061238	0.00062911	0.00058642	0.00063331	12.1889	0.0135771	0.0137143	0.0136979	0.0134874	0.0135121	0.0135869										4.35456
								12.4549	0.0006447	0.00054763	0.00061607	0.00062346	0.00058108	0.0006407	12.1974	0.0136863	0.0136913	0.0137653	0.0133682	0.0135811	0.0136876										4.35755
								12.4635	0.00063321	0.00055235	0.00061936	0.00062264	0.00057554	0.00064111	12.2059	0.0136543	0.0138056	0.0136741	0.0133992	0.0136187	0.0136963										4.36053
								12.472	0.00063454	0.00056158	0.00062079	0.00062244	0.00057964	0.00063331	12.2145	0.0135111	0.0137963	0.0136307	0.0134083	0.0136954	0.0135976										4.36352
								12.4805	0.00063988	0.00055584	0.000613	0.00062787	0.00058559	0.00062705	12.223	0.013525	0.0138273	0.013614	0.0134725	0.0138161	0.013643										4.36651
								12.4891	0.00063988	0.00054937	0.00060807	0.00063198	0.00057831	0.00062151	12.2315	0.0135507	0.0137497	0.0135993	0.0136434	0.013966	0.0136683										4.36949
								12.4976	0.00063916	0.00054824	0.00061033	0.00061638	0.00057626	0.00063537	12.2401	0.0134782	0.0135769	0.0136174	0.0134891	0.0139315	0.0136677										4.37248
								12.5061	0.00064183	0.00054855	0.0006094	0.0006131	0.00057913	0.00063844	12.2486	0.013474	0.0135805	0.0136894	0.0133917	0.0137371	0.0136734										4.37547
								12.5147	0.00063824	0.00053747	0.00060817	0.00062243	0.00058303	0.00062551	12.2571	0.0134577	0.0136018	0.0137328	0.013471	0.0136596	0.0136587										4.37845
								12.5232	0.00064337	0.00053634	0.00060417	0.00062449	0.00058683	0.00062408	12.2657	0.0134423	0.0136253	0.0136972	0.0134217	0.0134853	0.0136551										4.38144
								12.5317	0.00064737	0.00053829	0.00060766	0.00062982	0.00058047	0.0006211	12.2742	0.0134822	0.0137868	0.0137554	0.0134209	0.0135087	0.0135825										4.38443
								12.5403	0.00063947	0.00053541	0.00060879	0.00062829	0.00057431	0.0006288	12.2827	0.0135217	0.013734	0.0137576	0.0134593	0.0135504	0.0136413										4.38741
								12.5488	0.00063259	0.00053521	0.00060314	0.000629	0.00057061	0.00063496	12.2913	0.0134982	0.0137198	0.0136364	0.0135236	0.0135814	0.0136451										4.3904
								12.5573	0.00063311	0.00053182	0.00060766	0.00063803	0.00057974	0.00062018	12.2998	0.0135124	0.013735	0.0137246	0.0136253	0.0136559	0.0135562										4.39339
								12.5659	0.00063824	0.00053069	0.00060479	0.00062849	0.00057923	0.00061566	12.3083	0.0135304	0.0136451	0.0137348	0.0133917	0.0136633	0.0136496										4.39637
								12.5744	0.00063875	0.00053511	0.00060479	0.00063403	0.00056969	0.00061371	12.3169	0.0135202	0.013617	0.0136498	0.0133361	0.0136601	0.0137307										4.39936
								12.5829	0.00063301	0.00053675	0.00061084	0.00063475	0.00056415	0.00061505	12.3254	0.0135766	0.0135642	0.0137605	0.0133897	0.0135943	0.0137023										4.40235
								12.5915	0.00062469	0.0005308	0.00061176	0.00061874	0.00056117	0.00061659	12.3339	0.0136067	0.0135885	0.0139282	0.0135014	0.013604	0.0137161										4.40533
								12.6	0.00063116	0.00052218	0.00060745	0.00062951	0.00056784	0.00061515	12.3425	0.013681	0.0137719	0.0140939	0.0134497	0.0136203	0.0137033										4.40832
								12.6085	0.00063506	0.00052731	0.00059904	0.00062593	0.0005703	0.00061402	12.351	0.0136521	0.0136604	0.014024	0.0134259	0.0136709	0.0136198										4.41131
								12.6171	0.00062736	0.0005309	0.00060222	0.00061956	0.00056815	0.00061022	12.3595	0.0135637	0.0136053	0.0137784	0.0135449	0.0137793	0.013557										4.41429
								12.6256	0.00063044	0.00053275	0.00060212	0.00062818	0.00057605	0.00061423	12.3681	0.0135569	0.0138631	0.0136926	0.0135183	0.0139353	0.0135877										4.41728
								12.6341	0.00062787	0.00052967	0.00059309	0.00062921	0.00057769	0.00061566	12.3766	0.0135578	0.0138751	0.0137631	0.013476	0.0138266	0.0137643										4.42027
								12.6427	0.00062664	0.00053018	0.00059432	0.00062572	0.00057379	0.00062161	12.3851	0.0135141	0.0136959	0.0137638	0.0135509	0.0136536	0.0138768										4.42325
								12.6512	0.00062993	0.00054342	0.0005977	0.0006211	0.00057379	0.00062182	12.3937	0.0134904	0.0136165	0.0136957	0.0136381	0.0135974	0.0136842										4.42624
								12.6597	0.0006367	0.00053449	0.00059452	0.00061761	0.00056877	0.00061556	12.4022	0.013589	0.013593	0.0138127	0.0134601	0.0136497	0.0135573										4.42923
								12.6683	0.00063742	0.00052351	0.00059062	0.00062192	0.00057728	0.00061628	12.4107	0.0135886	0.0137257	0.0138586	0.0133987	0.0136323	0.0135941										4.43221
								12.6768	0.00062972	0.00052741	0.00059021	0.000621	0.00057585	0.00061556	12.4193	0.0136654	0.0138238	0.0137816	0.0134811	0.0135324	0.0135506										4.4352
								12.6853	0.00063362	0.00054055	0.00059822	0.00062028	0.00056846	0.00061577	12.4278	0.0137656	0.0137706	0.0137259	0.0135363	0.0134975	0.0135218										4.43819
								12.6939	0.00063023	0.00054434	0.00060099	0.000625	0.00056918	0.00061299	12.4363	0.013638	0.013747	0.0136795	0.0136142	0.0135159	0.0135194										4.44117
								12.7024	0.00063106	0.00053706	0.00058878	0.00061946	0.00057061	0.00060858	12.4449	0.0135107	0.0138193	0.0137334	0.0135504	0.0136155	0.0135288										4.44416
								12.7109	0.00062777	0.00053285	0.0005817	0.00061577	0.0005702	0.00060622	12.4534	0.0135188	0.0137493	0.013887	0.0135526	0.0136078	0.0137053										4.44715
								12.7195	0.00063239	0.00053644	0.00058795	0.00061166	0.00056066	0.00060232	12.4619	0.0135112	0.0138312	0.0137925	0.0134618	0.0136097	0.0137773										4.45013
								12.728	0.00063259	0.00053654	0.00059226	0.00061084	0.00055676	0.00061648	12.4705	0.0135251	0.0138837	0.0137781	0.0134696	0.0136671	0.0136646										4.45312
								12.7365	0.00062623	0.00052772	0.00058714	0.00061146	0.00056579	0.00061843	12.479	0.013472	0.0138033	0.0137577	0.0134253	0.0135908	0.0136018										4.45611
								12.7451	0.00062675	0.00053131	0.00058631	0.00060766	0.00056292	0.00060807	12.4875	0.0134394	0.0137711	0.0136276	0.0133977	0.0136028	0.013623										4.45909
								12.7536	0.00062572	0.00052905	0.00058406	0.00061812	0.00056117	0.00062223	12.4961	0.0135135	0.0138038	0.0136393	0.0135347	0.0137245	0.0136725										4.46208
								12.7621	0.00063249	0.00052372	0.00058508	0.00061638	0.0005742	0.0006251	12.5046	0.0134548	0.0138145	0.0136932	0.013576	0.0136046	0.0136128										4.46507
								12.7707	0.00063988	0.00052936	0.0005858	0.00061689	0.00057174	0.00061269	12.5131	0.0134413	0.0137994	0.0136565	0.0134937	0.0134935	0.0135838										4.46805
								12.7792	0.00063496	0.00052074	0.00058898	0.00062131	0.00056846	0.00061146	12.5217	0.013543	0.0136963	0.0136586	0.013466	0.0134847	0.0136414										4.47104
								12.7877	0.0006289	0.00052187	0.00058755	0.00061638	0.00056333	0.00061176	12.5302	0.0135237	0.013625	0.013781	0.0134648	0.0135553	0.0136842										4.47403
								12.7963	0.00063044	0.00052957	0.0005859	0.00061525	0.00055656	0.0006133	12.5387	0.0134825	0.0136759	0.0137505	0.0134235	0.013626	0.0136669										4.47701
								12.8048	0.00062972	0.00052023	0.00058754	0.00061279	0.00056045	0.00061833	12.5473	0.0135443	0.0136564	0.0136056	0.0134532	0.0135966	0.0136307										4.48
								12.8133	0.00063126	0.00052218	0.00058436	0.00061546	0.00056117	0.00061772	12.5558	0.0135438	0.0136719	0.0135876	0.0135709	0.0136123	0.013535										4.48299
								12.8219	0.00063855	0.0005308	0.00058795	0.00061689	0.00056456	0.00061176	12.5643	0.0135214	0.013697	0.0136749	0.0135523	0.0137362	0.0135747										4.48597
								12.8304	0.0006368	0.0005269	0.00058867	0.00062449	0.00056015	0.00061607	12.5729	0.0135012	0.0136785	0.0137391	0.0134673	0.0137048	0.0136796										4.48896
								12.8389	0.00062982	0.00052238	0.00058365	0.00062162	0.00054814	0.00061813	12.5814	0.0135786	0.0136798	0.0137214	0.0134314	0.013667	0.013618										4.49195
								12.8475	0.00063106	0.00052556	0.00057626	0.00060776	0.0005465	0.00060561	12.5899	0.0135755	0.0137397	0.0137996	0.0134559	0.0136093	0.0135793										4.49493
								12.856	0.0006211	0.00051859	0.00058683	0.00060756	0.00054588	0.00060078	12.5985	0.013472	0.0137822	0.0137532	0.0135731	0.0135991	0.0135556										4.49792
								12.8645	0.00062408	0.00051428	0.00059729	0.00060827	0.00054793	0.00061115	12.607	0.0135535	0.0137634	0.0136763	0.0135239	0.0136074	0.0135787										4.50091
								12.8731	0.00063188	0.00052156	0.00058744	0.0006054	0.00055009	0.00061874	12.6155	0.0136119	0.013698	0.0138017	0.0134419	0.0136817	0.0136662										4.50389
								12.8816	0.00063403	0.00052002	0.00058796	0.00061464	0.00054691	0.00061936	12.6241	0.0135862	0.0136918	0.0137551	0.0134845	0.013643	0.0136619										4.50688
								12.8901	0.00063578	0.00051982	0.00059534	0.00061341	0.00054014	0.00061751	12.6326	0.0134958	0.0136459	0.0137715	0.013384	0.0135703	0.0136261										4.50987
								12.8987	0.00062377	0.00052259	0.00059955	0.00061115	0.00053952	0.0006172	12.6411	0.0135055	0.0136196	0.0136918	0.0133615	0.0135506	0.0135769										4.51285
								12.9072	0.000629	0.00052659	0.00059155	0.00061874	0.00054516	0.00061279	12.6497	0.0135736	0.0138	0.0136068	0.0134245	0.0135109	0.0135946										4.51584
								12.9157	0.00063465	0.00052454	0.00058488	0.00062192	0.00055614	0.00061022	12.6582	0.0134696	0.0136151	0.0136067	0.0134487	0.0135155	0.0136619										4.51883
								12.9243	0.00062551	0.00052105	0.00059257	0.00062449	0.00055789	0.00061761	12.6667	0.013477	0.0135728	0.0136007	0.0134173	0.0135818	0.0136344										4.52181
								12.9328	0.00062592	0.00052248	0.00058806	0.00062787	0.00055101	0.0006172	12.6753	0.0135779	0.0136575	0.0136949	0.0134423	0.0136353	0.0135946										4.5248
								12.9413	0.00062356	0.00052792	0.00058908	0.00061905	0.00055809	0.00061279	12.6838	0.0136988	0.0136977	0.0139011	0.0135009	0.0137652	0.0136201										4.52779
								12.9499	0.00062767	0.00053162	0.00059955	0.00062264	0.00055861	0.00061156	12.6923	0.0136373	0.0136621	0.013634	0.0134018	0.0137464	0.013743										4.53077
								12.9584	0.00063147	0.00052279	0.0005934	0.00063721	0.00055625	0.00061115	12.7009	0.0136479	0.0135174	0.0135819	0.0134324	0.0135814	0.0137722										4.53376
								12.9669	0.00062818	0.00051684	0.00058816	0.00063372	0.00054968	0.00061248	12.7094	0.0136495	0.0135159	0.0136527	0.0135779	0.013552	0.0136497										4.53675
								12.9755	0.00063321	0.0005192	0.00059545	0.00064009	0.00054127	0.00061566	12.7179	0.0136364	0.0136109	0.0137541	0.0135108	0.0135642	0.013594										4.53973
								12.984	0.00062982	0.00052638	0.00059996	0.00063126	0.00054999	0.00061813	12.7265	0.0136285	0.0136653	0.01399	0.0134524	0.0135941	0.0135316										4.54272
								12.9925	0.00062182	0.00052936	0.00059658	0.00061905	0.00055583	0.00062141	12.735	0.0134565	0.0136353	0.0139565	0.0134242	0.0136499	0.013609										4.54571
								13.0011	0.00062592	0.00052669	0.00059688	0.00062613	0.00055963	0.00062962	12.7435	0.013431	0.0135573	0.0138155	0.0134564	0.0137291	0.0136011										4.54869
								13.0096	0.00063013	0.00051889	0.00059791	0.00062315	0.00055491	0.00062008	12.7521	0.0134939	0.0136287	0.0135972	0.0136401	0.0136673	0.0135589										4.55168
								13.0181	0.00062726	0.00051982	0.00059411	0.00062428	0.00055142	0.00062233	12.7606	0.0135459	0.0137065	0.0135413	0.0136824	0.0135833	0.0135496										4.55467
								13.0267	0.00062346	0.00052536	0.00059144	0.00061936	0.0005582	0.0006288	12.7691	0.0135789	0.0137061	0.0135691	0.0136221	0.0135307	0.013579										4.55765
								13.0352	0.00062172	0.00052351	0.00059298	0.00061115	0.00055481	0.0006053	12.7777	0.01359	0.0137413	0.0136395	0.0135386	0.0135481	0.0135884										4.56064
								13.0437	0.00062664	0.00052854	0.00059822	0.00062377	0.00055194	0.00060632	12.7862	0.0135462	0.0136256	0.013665	0.0134214	0.013597	0.0136253										4.56363
								13.0523	0.00063301	0.00052608	0.00060078	0.00062582	0.00054711	0.00061494	12.7947	0.0134744	0.0135937	0.0136789	0.0134591	0.0135454	0.0137228										4.56661
								13.0608	0.00062952	0.00052064	0.00060684	0.00061854	0.00053901	0.0006054	12.8033	0.0135225	0.0135875	0.0137182	0.0134547	0.013554	0.0137578										4.5696
								13.0693	0.00062326	0.00052372	0.00059904	0.00061864	0.00054147	0.00060725	12.8118	0.013503	0.0135422	0.0136938	0.0134483	0.013676	0.0137701										4.57259
								13.0779	0.00061505	0.00052433	0.00058693	0.00061823	0.00054639	0.00060848	12.8203	0.0135052	0.013579	0.0137226	0.0135279	0.0136925	0.0138043										4.57557
								13.0864	0.00061299	0.0005269	0.00058837	0.00062859	0.00054906	0.00059627	12.8289	0.013503	0.0135958	0.0136803	0.0135663	0.0136842	0.013678										4.57856
								13.0949	0.00061956	0.0005191	0.0005897	0.00063424	0.00054188	0.00060048	12.8374	0.0135329	0.0136456	0.0136289	0.0135601	0.0137375	0.0136067										4.58155
								13.1035	0.0006248	0.00051797	0.0005896	0.00062244	0.00053695	0.00061279	12.8459	0.0136086	0.0137749	0.0136701	0.0134559	0.0137137	0.0136158										4.58453
								13.112	0.00062079	0.00052248	0.00059288	0.00061823	0.00054609	0.00060766	12.8545	0.0135562	0.0138158	0.0137525	0.013412	0.0136525	0.0136118										4.58752
								13.1205	0.00061915	0.0005153	0.00059268	0.00062387	0.0005387	0.00060458	12.863	0.0134795	0.0138231	0.013752	0.0135388	0.0136387	0.0136779										4.59051
								13.1291	0.0006172	0.00051284	0.00058755	0.00062592	0.00053562	0.00060058	12.8715	0.0134658	0.0136837	0.0136486	0.0135143	0.013649	0.0136988										4.59349
								13.1376	0.00061166	0.0005154	0.00059144	0.00062705	0.00054557	0.00059268	12.8801	0.0134629	0.0136413	0.0136758	0.0133933	0.0136024	0.0138083										4.59648
								13.1461	0.00061535	0.00051304	0.00059206	0.00062172	0.00053973	0.00058734	12.8886	0.013569	0.0136843	0.0137037	0.0134236	0.013556	0.0138546										4.59947
								13.1547	0.00062131	0.00051181	0.00058724	0.00061228	0.00053121	0.00058631	12.8971	0.013522	0.0138322	0.0135793	0.013413	0.0135366	0.0137349										4.60245
								13.1632	0.0006287	0.0005035	0.00059545	0.00061443	0.00052844	0.00059298	12.9057	0.0134444	0.0136529	0.0135992	0.0133601	0.013532	0.0138204										4.60544
								13.1717	0.00062849	0.0005035	0.00059647	0.00062059	0.00053234	0.00059206	12.9142	0.0135063	0.0136369	0.0136004	0.0133662	0.0135613	0.013834										4.60843
								13.1803	0.00061956	0.00051448	0.00058909	0.00061495	0.00054137	0.00058508	12.9227	0.0136308	0.013677	0.0136007	0.0134042	0.0135864	0.013588										4.61141
								13.1888	0.00063311	0.00051817	0.00058816	0.00061864	0.00053285	0.00058549	12.9313	0.0137015	0.0136329	0.0136375	0.0134467	0.0136018	0.0135254										4.6144
								13.1973	0.00062962	0.00051212	0.00058262	0.00062336	0.00052946	0.00058878	12.9398	0.0136358	0.0137524	0.0136052	0.0134519	0.0135797	0.0136621										4.61739
								13.2059	0.00062008	0.00050904	0.00057954	0.00061802	0.00052926	0.00058272	12.9483	0.0135237	0.0138263	0.0136111	0.0134027	0.0135608	0.0137504										4.62037
								13.2144	0.00062274	0.00050802	0.0005817	0.00061833	0.00052936	0.00058313	12.9569	0.0135128	0.0136456	0.0136319	0.0133368	0.0135237	0.013702										4.62336
								13.2229	0.00061361	0.00050812	0.00059503	0.00061207	0.00053244	0.00058713	12.9654	0.0136209	0.0135858	0.0136714	0.0133518	0.0134899	0.013695										4.62635
								13.2315	0.00061156	0.00051684	0.00059852	0.00060858	0.00052392	0.00058621	12.9739	0.0135784	0.0135717	0.0138001	0.0134712	0.0134892	0.0135977										4.62933
								13.24	0.00061648	0.0005154	0.00058826	0.00060868	0.00052762	0.00059709	12.9825	0.0135727	0.013606	0.0138178	0.0135015	0.0134547	0.0135586										4.63232
								13.2485	0.00061618	0.00051294	0.00058713	0.00060684	0.00053039	0.00059473	12.991	0.0135637	0.013577	0.0138245	0.013489	0.0134698	0.0135549										4.63531
								13.2571	0.00060417	0.00050483	0.0005896	0.00060499	0.00052125	0.0005817	12.9995	0.0135318	0.0135268	0.013856	0.0135323	0.0135032	0.0135664										4.63829
								13.2656	0.00061115	0.00050442	0.00058652	0.00060838	0.00052761	0.00058334	13.0081	0.0135343	0.0135896	0.013677	0.0134544	0.0134922	0.0135548										4.64128
								13.2741	0.0006132	0.00050586	0.00058159	0.00061423	0.00053962	0.00058867	13.0166	0.013532	0.0135919	0.0136232	0.0134247	0.0134816	0.0135087										4.64427
								13.2827	0.00061659	0.00050607	0.00058754	0.0006092	0.00053531	0.00058354	13.0251	0.0134942	0.0136774	0.0136283	0.0135179	0.0134806	0.0135348										4.64725
								13.2912	0.00061556	0.0005076	0.0005897	0.00060243	0.00052844	0.0005859	13.0337	0.0134813	0.0137728	0.0136168	0.0135062	0.0135444	0.0135041										4.65024
								13.2997	0.00061094	0.00050473	0.00058878	0.00061186	0.00052885	0.00059093	13.0422	0.013505	0.0137723	0.0136306	0.0134082	0.0136616	0.0135418										4.65323
								13.3083	0.000617	0.00051253	0.00058529	0.00061494	0.000535	0.00058282	13.0507	0.0135392	0.0137456	0.0136572	0.0133453	0.0136417	0.0135672										4.65621
								13.3168	0.00061638	0.00050966	0.00057913	0.0006092	0.00053624	0.00058642	13.0593	0.013601	0.0136448	0.0137194	0.013365	0.0136021	0.0134942										4.6592
								13.3253	0.00061299	0.00050904	0.0005778	0.00060181	0.00052792	0.00058549	13.0678	0.0135842	0.0136655	0.0136389	0.0134607	0.0135479	0.0135306										4.66219
								13.3339	0.00061402	0.00051479	0.000578	0.00060961	0.00052926	0.00058518	13.0763	0.013564	0.0135733	0.0135778	0.0134033	0.0135289	0.0134961										4.66517
								13.3424	0.00062059	0.0005112	0.00058149	0.00061689	0.00053357	0.00058765	13.0849	0.0135926	0.0135266	0.0135388	0.0133143	0.0135984	0.0134708										4.66816
								13.3509	0.00061269	0.00051386	0.00058262	0.00060715	0.0005349	0.00058416	13.0934	0.0136555	0.0135944	0.0135526	0.0133469	0.0136087	0.0135063										4.67115
								13.3595	0.00061033	0.00051561	0.0005817	0.00061289	0.00053152	0.00059052	13.1019	0.0135797	0.0135532	0.013606	0.0133921	0.0136309	0.0135503										4.67413
								13.368	0.00061936	0.00051202	0.00058436	0.00062192	0.00052762	0.00058837	13.1105	0.0135721	0.0134839	0.0136477	0.0133376	0.0135931	0.0134863										4.67712
								13.3765	0.00061597	0.00050617	0.00059103	0.00061741	0.00052864	0.00057893	13.119	0.0135983	0.0135579	0.0136039	0.0133711	0.0134988	0.0134775										4.68011
								13.3851	0.00061515	0.00050329	0.00058385	0.00061371	0.00053582	0.00058139	13.1275	0.0135662	0.013763	0.0136322	0.0133951	0.0135846	0.0135051										4.68309
								13.3936	0.00062459	0.00050884	0.00057903	0.00061556	0.00053408	0.00058939	13.1361	0.0135391	0.0136404	0.0137452	0.0134297	0.0136011	0.0134927										4.68608
								13.4021	0.00062387	0.00050206	0.0005858	0.00061156	0.000531	0.00058324	13.1446	0.0135129	0.0136073	0.0137154	0.0134955	0.0135338	0.0134229										4.68907
								13.4107	0.00062254	0.0005074	0.00057657	0.00060622	0.00053326	0.00058744	13.1531	0.0135497	0.0136361	0.0136664	0.0134784	0.0135166	0.0134483										4.69205
								13.4192	0.00062336	0.00051592	0.00057349	0.00061074	0.00052495	0.00059175	13.1617	0.013898	0.0136346	0.013688	0.0134518	0.0135071	0.0135622										4.69504
								13.4277	0.00062141	0.0005075	0.00058282	0.0006092	0.00052679	0.00057995	13.1702	0.0138327	0.0136609	0.0137756	0.0134808	0.0135384	0.0135722										4.69803
								13.4363	0.00062161	0.00050555	0.00058498	0.00059924	0.0005311	0.00057626	13.1787	0.0135277	0.0137385	0.0137344	0.013542	0.0134834	0.0135533										4.70101
								13.4448	0.00061802	0.00051202	0.00058724	0.00060171	0.00052485	0.00057831	13.1873	0.0135532	0.0137812	0.0136343	0.0136212	0.0135087	0.0135891										4.704
								13.4533	0.00061423	0.00051315	0.00058005	0.00059606	0.00052413	0.00057903	13.1958	0.0135948	0.0137763	0.0135753	0.0136173	0.0135524	0.0136789										4.70699
								13.4619	0.00061587	0.00050863	0.00057995	0.00059278	0.00053028	0.00058488	13.2043	0.0135669	0.0137797	0.0135492	0.0133914	0.0135721	0.0136119										4.70997
								13.4704	0.00062305	0.00050637	0.00058734	0.00060088	0.00052731	0.00059329	13.2129	0.0136908	0.0138346	0.0135593	0.0133975	0.0136088	0.013489										4.71296
								13.4789	0.00062644	0.00049806	0.00058252	0.00060099	0.00052536	0.00058898	13.2214	0.0137534	0.0137562	0.013648	0.0134513	0.0135994	0.0134958										4.71595
								13.4875	0.0006131	0.00050412	0.00057677	0.00059719	0.00052762	0.00058334	13.2299	0.0136628	0.0137073	0.0136714	0.0133536	0.0134596	0.0135095										4.71893
								13.496	0.00060458	0.0005192	0.00056907	0.0005974	0.00052936	0.00058662	13.2385	0.0135088	0.0137403	0.0136277	0.0132973	0.0134629	0.0135445										4.72192
								13.5045	0.00061248	0.00051335	0.000566	0.00060355	0.00053388	0.0005856	13.247	0.0134256	0.0138855	0.0136705	0.01337	0.0135236	0.013642										4.72491
								13.5131	0.00061002	0.00049642	0.00056364	0.00060294	0.00053059	0.00057954	13.2555	0.0134874	0.013698	0.0136384	0.013465	0.0134985	0.0135289										4.72789
								13.5216	0.00060581	0.00050309	0.0005623	0.0005977	0.00052361	0.00058457	13.2641	0.0135061	0.0135667	0.013693	0.0134371	0.0135374	0.0134784										4.73088
								13.5301	0.00060499	0.00050689	0.00057041	0.00059606	0.00051787	0.00058878	13.2726	0.0135507	0.0135936	0.0135841	0.0134395	0.0135848	0.0135293										4.73387
								13.5387	0.00060817	0.00050063	0.00057092	0.00058867	0.00052844	0.00059032	13.2811	0.0135195	0.013558	0.0134958	0.0136203	0.0135736	0.0135218										4.73685
								13.5472	0.00061279	0.00050873	0.00056795	0.00058734	0.00052967	0.00058642	13.2897	0.013542	0.0135157	0.0135057	0.0135722	0.0134834	0.0135568										4.73984
								13.5557	0.00061207	0.00050627	0.00056528	0.00059688	0.00051766	0.00057821	13.2982	0.0136058	0.0135466	0.013662	0.0134681	0.0134728	0.0135229										4.74283
								13.5643	0.00061053	0.00050401	0.00056784	0.0005975	0.00052567	0.00057893	13.3067	0.0135622	0.0135728	0.0136795	0.013493	0.0134608	0.0135322										4.74581
								13.5728	0.0006055	0.0005075	0.00057359	0.00059411	0.00053357	0.00057893	13.3153	0.0134885	0.0135738	0.0136977	0.0134627	0.0134894	0.0134934										4.7488
								13.5813	0.00061371	0.00049426	0.00056938	0.00058837	0.00052762	0.00057482	13.3238	0.0134665	0.013604	0.0137891	0.0133617	0.0135414	0.0134822										4.75179
								13.5899	0.00061505	0.00050483	0.00056836	0.00059083	0.00051807	0.00057626	13.3323	0.0134895	0.0137125	0.0135902	0.0133577	0.0135466	0.0135077										4.75477
								13.5984	0.00060951	0.00050812	0.00056589	0.00059996	0.00052443	0.00057769	13.3409	0.0135044	0.0137188	0.0135144	0.0133968	0.0135312	0.0134812										4.75776
								13.6069	0.0006173	0.00049734	0.000566	0.00059729	0.00052833	0.00057759	13.3494	0.0135321	0.0136451	0.013534	0.0134946	0.013478	0.0136147										4.76075
								13.6155	0.00061761	0.00050586	0.00057544	0.00059093	0.00052474	0.0005818	13.3579	0.0134994	0.0137071	0.013574	0.0134053	0.0135046	0.013592										4.76373
								13.624	0.00062141	0.00050802	0.00057143	0.0005896	0.00052402	0.00058765	13.3665	0.0134971	0.0137152	0.0136355	0.0133428	0.0136061	0.0135526										4.76672
								13.6325	0.00061997	0.00051571	0.00056415	0.00059565	0.0005192	0.00058159	13.375	0.0135472	0.0135762	0.0136543	0.0134061	0.0137243	0.0135135										4.76971
								13.6411	0.00061351	0.00051202	0.00056476	0.0005976	0.00052218	0.00058057	13.3835	0.0135604	0.0135548	0.0136988	0.0134357	0.0135756	0.0134906										4.77269
								13.6496	0.00060745	0.00050299	0.00056528	0.00059278	0.00052762	0.00058919	13.3921	0.0135155	0.0136347	0.0135949	0.0134361	0.0134921	0.0136637										4.77568
								13.6581	0.00060489	0.00050689	0.00056979	0.00059175	0.00052156	0.00058601	13.4006	0.0135627	0.0135842	0.0135287	0.0136463	0.0135467	0.013701										4.77867
								13.6667	0.0006094	0.00050227	0.00056805	0.0005936	0.00052002	0.00057985	13.4091	0.013653	0.0135371	0.0136072	0.0135787	0.0137264	0.0136571										4.78165
								13.6752	0.00061248	0.00049745	0.00056836	0.00059483	0.00051664	0.00058098	13.4177	0.0135964	0.0135967	0.0136607	0.0134838	0.013619	0.0135356										4.78464
								13.6837	0.00061228	0.00050083	0.00056959	0.00059237	0.00051756	0.00057964	13.4262	0.0135868	0.0137279	0.0135617	0.0135344	0.0134921	0.0135326										4.78763
								13.6923	0.00060776	0.00049693	0.00056322	0.00059134	0.0005272	0.00058016	13.4347	0.013495	0.0137838	0.013536	0.0136206	0.0135002	0.0135663										4.79061
								13.7008	0.00060971	0.00049283	0.00055974	0.00060078	0.00051828	0.00058282	13.4433	0.013587	0.0138862	0.0136031	0.0135438	0.0134805	0.0134924										4.7936
								13.7093	0.00060879	0.0005035	0.00056117	0.00059586	0.0005191	0.00058662	13.4518	0.0136454	0.0137557	0.0136228	0.0134279	0.0134677	0.0134276										4.79659
								13.7179	0.00061187	0.00050535	0.00055984	0.00059719	0.00052064	0.00058159	13.4603	0.0135188	0.0137591	0.0137183	0.0134545	0.0135739	0.0134679										4.79957
								13.7264	0.00061402	0.00050196	0.00056774	0.00060355	0.00050935	0.0005702	13.4689	0.013512	0.0139019	0.0137599	0.0134454	0.0136686	0.013445										4.80256
								13.7349	0.00060561	0.00049632	0.00057041	0.00059442	0.00051048	0.00056682	13.4774	0.0135176	0.0137076	0.0136553	0.0134362	0.0135405	0.0133993										4.80555
								13.7435	0.00060099	0.00048965	0.00056189	0.00059586	0.0005115	0.00057133	13.4859	0.013458	0.0136816	0.0136007	0.0134279	0.0134239	0.0136004										4.80853
								13.752	0.0005977	0.0004957	0.00056363	0.00060201	0.00051386	0.00057256	13.4945	0.0134511	0.0138946	0.0135821	0.0133913	0.0134296	0.0136945										4.81152
								13.7605	0.00059555	0.00050678	0.00056487	0.00059165	0.00051807	0.00057698	13.503	0.0135354	0.0137451	0.0135756	0.013422	0.0135146	0.0136808										4.81451
								13.7691	0.00061546	0.00050422	0.00056682	0.00059175	0.00052454	0.00058293	13.5115	0.013574	0.013605	0.013589	0.0135941	0.0135072	0.0135748										4.81749
								13.7776	0.00061864	0.00049006	0.00056794	0.00060171	0.00051694	0.00058211	13.5201	0.0134563	0.0135744	0.0137713	0.0136225	0.0135841	0.013516										4.82048
								13.7861	0.00060745	0.00049652	0.00056107	0.0005936	0.00050955	0.00057985	13.5286	0.0135207	0.0136348	0.0136957	0.0133574	0.0137969	0.0135376										4.82347
								13.7947	0.00060725	0.00049868	0.0005545	0.00059309	0.0005153	0.0005817	13.5371	0.0136176	0.0136172	0.0136574	0.0133072	0.0135122	0.0136029										4.82645
								13.8032	0.00061043	0.0004879	0.00056261	0.00058908	0.00051889	0.00058313	13.5457	0.0134328	0.0137363	0.0135755	0.0133831	0.0134179	0.0135414										4.82944
								13.8117	0.00061546	0.0004878	0.00056866	0.00057923	0.00052669	0.00058139	13.5542	0.0134192	0.0138718	0.0136112	0.0134228	0.01349	0.0135024										4.83243
								13.8203	0.00060376	0.0004955	0.00056405	0.00057923	0.0005309	0.00058334	13.5627	0.0134226	0.0136649	0.0137352	0.0133597	0.0136014	0.0134523										4.83541
								13.8288	0.00059227	0.00049704	0.00056661	0.00058303	0.00052382	0.00057718	13.5713	0.0134385	0.0137022	0.0137716	0.0133448	0.01362	0.0134878										4.8384
								13.8373	0.00059493	0.00049385	0.00056466	0.0005859	0.00052218	0.00057277	13.5798	0.0134497	0.0136103	0.0136685	0.0133755	0.0135145	0.0136056										4.84139
								13.8459	0.00060345	0.00050576	0.00055543	0.00058837	0.00051982	0.00057379	13.5883	0.0135141	0.0136073	0.0135495	0.0133871	0.0135	0.0136664										4.84437
								13.8544	0.00060489	0.00050884	0.00055779	0.00058683	0.00051941	0.0005781	13.5969	0.0135214	0.0136297	0.0134849	0.013352	0.0136302	0.0136422										4.84736
								13.8629	0.00060407	0.0004994	0.0005624	0.00059001	0.00052618	0.00057872	13.6054	0.0135222	0.0136311	0.0135209	0.0133586	0.0137245	0.013625										4.85035
								13.8715	0.00059842	0.00050319	0.00056189	0.0005936	0.000527	0.00056969	13.6139	0.0134733	0.0135823	0.0136172	0.013471	0.0137246	0.0135929										4.85333
								13.88	0.00059822	0.00050381	0.00056538	0.00059021	0.00053305	0.00056979	13.6225	0.0134453	0.0135336	0.0136234	0.0136224	0.0136999	0.0135197										4.85632
								13.8885	0.00060212	0.00049396	0.00056815	0.00059278	0.00053049	0.00057995	13.631	0.0134245	0.0135297	0.0135347	0.0134491	0.013577	0.0136061										4.85931
								13.8971	0.00059586	0.00048883	0.00056794	0.00059422	0.00052484	0.00057698	13.6395	0.0134172	0.0135601	0.0135412	0.0133104	0.0134833	0.0136241										4.86229
								13.9056	0.00059965	0.00049478	0.00056815	0.00058775	0.00052136	0.00057082	13.6481	0.0134559	0.0136748	0.0135902	0.0134148	0.0134981	0.0135413										4.86528
								13.9141	0.00060417	0.00049498	0.00056456	0.00059083	0.00051612	0.00057872	13.6566	0.0134359	0.013597	0.0135192	0.0133989	0.0136635	0.01356										4.86827
								13.9227	0.00060499	0.00049929	0.00055194	0.00059709	0.00051407	0.00058878	13.6651	0.0134097	0.0135692	0.01355	0.0134696	0.0137137	0.0136635										4.87125
								13.9312	0.00060222	0.00050576	0.00055676	0.00059473	0.00051304	0.00058436	13.6737	0.0134171	0.0135406	0.0136773	0.0134652	0.0134898	0.0136615										4.87424
								13.9397	0.00059144	0.00049898	0.00056446	0.00059309	0.00051838	0.00057472	13.6822	0.0134117	0.0135569	0.0136664	0.013347	0.013455	0.0136587										4.87723
								13.9483	0.00059452	0.00049078	0.00056507	0.00059924	0.00052546	0.0005701	13.6907	0.0134467	0.0136522	0.0136467	0.0133722	0.0134522	0.0136463										4.88021
								13.9568	0.00060314	0.00049539	0.00057123	0.0005935	0.00052382	0.00057513	13.6993	0.0135453	0.013625	0.0136291	0.0133899	0.01346	0.0136873										4.8832
								13.9653	0.00059822	0.00050566	0.00055994	0.00058847	0.00052177	0.00057708	13.7078	0.0135045	0.0135745	0.0135233	0.0133452	0.0134685	0.013558										4.88619
								13.9739	0.00059073	0.00049827	0.00055409	0.00058724	0.00052946	0.00056846	13.7163	0.0135362	0.01387	0.0135364	0.0133955	0.0134698	0.013452										4.88917
								13.9824	0.00059842	0.00049745	0.00056302	0.00059042	0.00051664	0.00056712	13.7249	0.0136153	0.0138726	0.013726	0.013458	0.0135602	0.0134711										4.89216
								13.9909	0.0006053	0.00050381	0.00057225	0.00059678	0.00050771	0.00057646	13.7334	0.0134856	0.0137537	0.013801	0.0134038	0.013652	0.0134607										4.89515
								13.9995	0.00059719	0.00050237	0.0005742	0.00059883	0.00051961	0.00058457			0.0138369	0.0135929	0.0134305	0.0136444	0.0135134										4.89813
[truncated: 9 more columns]

## Sheet: Figure 3
Figure S4A																																																Figure S4B
MERS-1227 SEC				MERS-1236 SEC					MERS-1227 DLS							MERS-1236 DLS								MERS-1227 DSF				MERS-1236 DSF					MERS-1227 BLI							MERS-1236 BLI								MERS-1227 SEC
[truncated: 18,002 more rows]
[truncated: 64 more columns]

## Sheet: Figure 4
Figure 4B
	Dose (µg)	MERS-1227										MERS-1236										MERS-CoV trimer
[truncated: 14 more rows]

## Sheet: Figure 5
	Figure 5B
	Study day	MERS-1227					MERS-1236
Pseudotyped lentivirus neutralization	0	100	100	100	100	100	100	100	100	100	100
[truncated: 68 more rows]

## Sheet: Figure 6
Figure 6B
[truncated: 18 more rows]
[truncated: 2 more columns]

## Sheet: Figure 7
	Figure 7A
[truncated: 24 more rows]

[truncated: 10 more sheets: Figure 8, Figure S1, Figure S3, Figure S4, Figure S5, Figure S6, Figure S7, Figure S8, Figure S9, Figure S10]
